# Supplementary material for: Two plant-associated Bacillus velezensis strains selected after genome analysis, metabolite profiling, and with proved biocontrol potential, were enhancing harvest yield of coffee and black pepper in large field trials
Source: Front Plant Sci. 2023 Jun 23;14:1194887. doi: 10.3389/fpls.2023.1194887 (PMC10327441; doi:10.3389/fpls.2023.1194887)
Supplement: Supplementary file 2 [file Table_1.xlsx]

## Sheet: cover
Bacillus velezensis strains isolated from Vietnamese crop plants are efficient in phytostimulation and biocontrol of plant pathogens
Le Thi Thanh Tam1, Jennifer Jähne2, Pham Thi Luong 1, Le Thi Phuong Thao 1, Le Mai Nhat3, Christian Blumenscheit2, Andy Schneider2, Jochen Blom4, Markus Weinmann5, Le Thi Kim Chung 6, Pham Le Anh Minh7, Ha Minh Thanh1, Trinh Xuan Hoat3, Pham Cong Hoat8, Tran Cao Son9, Joachim Vater2, Nguyen Van Liem 3, Thomas Schweder10,11, Peter Lasch2, Rainer Borriss10,12*
Supplementary Tables
Suppl. Table S1
Suppl. Table S2
Suppl. Table S3
Suppl. Table S4
Suppl. Table S5
Suppl. Table S6
Suppl. Table S7
Suppl. Table S8
Suppl. Table S9
Suppl. Table S10
Suppl. Table S11
Suppl. Table S12
Suppl. Table S13
Suppl. Table S14
Suppl. Table S15
Suppl. Table S16
Suppl. Table S17
Suppl. Table S18
Suppl. Table S19
Suppl. Table S20
Suppl. Table S21
Suppl. Table S22
Suppl. Table S23
Suppl. Table S24
Suppl. Table S25
Suppl. Table S26

## Sheet: Suppl. Table S1
Suppl. Table S1: Strains used in this study (above). Type strains related to the strains used in this study. ANI values were obtained with the Jspecies WS online service(https://jspecies.ribohost.com/jspeciesws/#anib).
dDDH values were obtained from the TYGS server (formula d4). Species cut off: 96% (ANIb), 70% (dDDH); subspecies cut off: 97% (ANIb), 79% (dDDH). Values above subspecies cut off are shown in bold
letters. Values below subspecies are labelled in red.
Species	strain	source/reference	NCBI	WGS	G+C	size (bp)	Species	Subsp.	ANI	dDDH	GTDB	GTDB
			accession				cluster	cluster	Bsub [T]	Bsub [T]	accession	species (s)
B.subtilis	GR2.1	roots from green egg plant	JABMIX01	JABMIX010000001-JABMIX010000022	43.63%	4,084,062	21	20	98.30%	88.5%	GCF_013332455.1	Bacillus subtilis
B.subtilis [T]	ATCC 6051	Cohn, 1872	HE583601.1	chromosome	43.35%	4,299,822	21	20	*	*	GCF_000186085.1	Bacillus subtilis
B.tequilensis									Bteq [T]	Bteq [T]
B.tequilensis	DL2.1	stem from dragon fruit tree	JABMIY01	JABMIY010000001-JABMIY010000046	43.97%	3,927,651	20	21	96.89%	78.5%	GCF_013332435.1	Bacillus tequilensis
B.tequilensis [T]	NCTC13306	Gatson et al., 2006	UAQB01	UAQB01000001-UAQB01000063	43.98%	3,697,361	20	17	*	*	GCA_000507145.1	Bacillus tequilensis
B. velezensis									Bvel [T]	Bvel [T]
B. velezensis	endophyte
B. velezensis	A25	root black pepper plant	VEWT01	VEWT01000001-VEWT01000025	46.52%	3,833,141	4	22	97.61%	79.9%	GCF_006351675.1	Bacillus velezensis
B. velezensis	A35	root black pepper plant	VEWU01	VEWU01000001-VEWU01000020	46.66%	3,867,857	4	22	97.56%	79.7%	GCF_006351595.1	Bacillus velezensis
B. velezensis	BP1.2 A	root black pepper plant	CP085504.1	chromosome	46.46%	3,916,868	4	22	98.30%	85.2%	GCF_013285085.1	Bacillus velezensis
B. velezensis	BT2.1	stem from dragon fruit tree	JABSVT01	JABSVT010000001-JABSVT010000033	46.36%	3,889,067	4	22	98.24%	85.1%	GCF_013284775.1	Bacillus velezensis
B. velezensis	BT2.4	stem from dragon fruit tree	CP085505.1	chromosome	46.44%	3,922,686	4	22	98.27%	85.2%	GCF_013284785.1	Bacillus velezensis
B. velezensis	CP5.2	root orange plant	JABSVG01	JABSVG010000001-JABSVG010000034	46.43%	3,932,265	4	22	97.44%	79.9%	GCF_013284475.1	Bacillus velezensis
B. velezensis	CP6	leaf orange plant	JABSVH01	JABSVH010000001-JABSVH010000034	46.67%	3,825,619	4	22	97.78%	80.0%	GCF_013284575.1	Bacillus velezensis
B. velezensis	EG5.1 A	root of white egg plan	JABSVX01	JABSVX010000001-JABSVX010000036	46.19%	4,030,371	4	22	98.93%	83.7%	GCF_013285045.1	Bacillus velezensis
B. velezensis	HD2.2	root of tomato plant	JABSVN01	JABSVN010000001-JABSVN010000041	46.36%	3,874,124	4	22	98.20%	85.1%	GCF_013284655.1	Bacillus velezensis
B. velezensis	HD3.1 B	root of tomato plant	JABSVQ01	JABSVQ010000001-JABSVQ010000049	46.32%	3,891,722	4	22	98.17%	85.1%	GCF_013284725.1	Bacillus velezensis
B. velezensis	HD5.1	leaf tomato plant	JABSVR01	JABSVR010000001-JABSVR010000048	46.35%	3,874,949	4	22	98.22%	85.1%	GCF_013284765.1	Bacillus velezensis
B. velezensis	HD5.2 A	leaf tomato plant	JABSVS01	JABSVS010000001-JABSVS010000037	46.39%	3,878,897	4	22	98.23%	85.2%	GCF_013284745.1	Bacillus velezensis
B. velezensis	KT1	root black pepper plant	VEWV01	VEWV01000001-VEWV01000040	46.41%	3,833,141	4	22	98.07%	84.7%	GCF_006351615.1	Bacillus velezensis
B. velezensis	MR2.1 A	root of maize	JABSVY01	JABSVY010000001-JABSVY010000041	46.18%	4,027,596	4	22	98.94%	83.8%	GCF_013285105.1	Bacillus velezensis
B. velezensis	OL1.1	leaf orange plant	JABSVV01	JABSVV010000001-JABSVV010000034	46.43%	3,921,211	4	22	97.48%	79.9%	GCF_013284825.1	Bacillus velezensis
B. velezensis	OR2.1	root orange plant	JABSVW01	JABSVW010000001-JABSVW010000033	46.40%	3,864,359	4	22	98.25%	85.1%	GCF_013284655.1	Bacillus velezensis
B. velezensis	TL7	root black pepper plant	VEWZ01	VEWZ01000001-VEWZ01000029	46.39%	3,865,047	4	22	98.27%	85.1%	GCF_006351665.1	Bacillus velezensis
B. velezensis	rhizosphere
B. velezensis	CP7.1 A	soil from orange tree roots	JABSVI01	JABSVI010000001-JABSVI010000036	46.40%	3,874,748		22	98.04%	96.40%	GCF_013284545.1	Bacillus velezensis
B. velezensis	CP7.1 C	root adhering soil orange plant	JABSVJ01	JABSVJ010000001-JABSVJ010000045	46.36%	3,871,413	4	22	98.22%	85.2%	GCF_013284555.1	Bacillus velezensis
B. velezensis	CP7.2 A	soil from orange tree roots	JABSVK01	JABSVK010000001-JABSVK010000034	46.38%	3,883,818	4	22	98.25%	85.1%	GCF_013284625.1	Bacillus velezensis
B. velezensis	DP1.3 B	soil from tomato plant	JABSVM01	JABSVM010000001-JABSVM010000024	46.37%	3,877,057	4	22	98.17%	85.1%	GCF_013284635.1	Bacillus velezensis
B. velezensis	DP2.2 B	soil from tomato plant	JABSVL01	JABSVL010000001-JABSVL010000040	46.36%	3,871,310	4	22	98.26%	85.2%	GCF_013284585.1	Bacillus velezensis
B. velezensis	HD1.1	soil from tomato plant	JABSVP01	JABSVP010000001-JABSVP010000033	46.37%	3,875,639	4	22	98.24%	85.1%	GCF_013284685.1	Bacillus velezensis
B. velezensis	HD2.5	soil from tomato plant	JABSVO01	JABSVO010000001-JABSVO010000037	46.39%	3,878,653	4	22	98.23%	85.1%	GCF_013284695.1	Bacillus velezensis
B. velezensis	S1	rhizosphere coffee plant	VEWW01	VEWW01000001-VEWW01000030	46.39%	3,866,305	4	22	98.23%	85.1%	GCF_006351625.1
B. velezensis	S2	rhizosphere coffee plant	VEWX01	VEWX01000001-VEWX01000033	46.39%	3,864,301	4	22	98.24%	85.1%	GCF_006351705.1
B. velezensis	TK2	rhizosphere black pepper plant	VEWY01	VEWY01000001-VEWY01000048	46.20%	4,044,692			96.26%	79.80%	GCF_006351695.1	Bacillus velezensis
B. velezensis	type strains
B. velezensis [T]	FZB42	Borriss et al., 2011	CP000560.2	chromosome	46.48%	3,918,589	4	22	98.24%	85.2%	GCF_000015785.2	Bacillus velezensis
B. velezensis [T]	NRRL B-41580	Ruiz-Garcia et al., 2005	LLZC01	LLZC01000001-LLZC01000024	46.33%	4,034,335	4	22	*	*	GCA_001461825.1	Bacillus velezensis
B.methylotrophicus	KACC 13105	Madihayan et al., 2010	JTKJ02	JTKJ02000001-JTKJ02000018	46.43%	3,888,922	4	22	98.14%		GCF_000960265.2	Bacillus velezensis
B.altitudinis									Balt [T]	Balt [T]
B.altitudinis	BT2.2	stem from dragon fruit tree	JABMIW01	JABMIW010000001-JABMIW010000022	41.19%	3,708,421	11	19	98.31%	86.2%	GCF_013205125.1	Bacillus altitudinis
B.altitudinis [T]	DSM 21631	Shivaji et al., 2006	ASJC01	ASJC01000001-ASJC01000039	41.26%	3,678,935	11	19	*	*	GCF_000691145.1	Bacillus altitudinis
Type strains		Reference		remarks	G+C	size (bp)
Bacillus cabrialesii	TE3	de Los Santos Villalobos et al. 2019	QBHN01		44.11%	4,064,844	1	0			GCF_004124315.1	Bacillus cabrialesii
Bacillus safensis subsp. osmophilus	CECT 9344T	Abril et al. 2019			40.89%	3,973,120	2	1			GCF_003254445.1	Bacillus safensis
'Bacillus rugosus'	SPB7	Bhattacharya et al. 2020		not validly published name	43.12%	4,503,796	3	2			GCF_011745685.2	Bacillus spizizenii
Bacillus velezensis	NRRL B-41580	Ruiz-García et al. 2005			46.31%	4,022,266	4	22			GCA_001461825.1	Bacillus velezensis
Bacillus amyloliquefaciens subsp. plantarum	FZB42	Borriss et al. 2011		now assigned as being B. velezensis	46.48%	3,918,589	4	22			GCF_000015785.2	Bacillus velezensis
Bacillus methylotrophicus	KACC 13105	Madhaiyan et al. 2010		not validly published name	46.43%	3,888,918	4	22			GCF_000960265.2	Bacillus velezensis
Bacillus australimaris	NH7I_1	Liu et al. 2016	LGYN01		41.35%	3,649,005	5	3			GCF_001307105.1	Bacillus australimaris
Bacillus zhangzhouensis	MCCC 1A08372	Liu et al. 2016	JOTP01		41.38%	3,736,192	6	4			GCF_000715205.1	Bacillus zhangzhouensis
Bacillus pumilus	NCTC10337	Meyer and Gottheil 1901			41.71%	3,855,667	7	8			GCF_900186955.1	Bacillus pumilus
Bacillus pumilus	ATCC 7061	Meyer and Gottheil 1901	ABRX01		41.67%	3,833,998	7	8			GCF_000172815.1	Bacillus pumilus
Bacillus stercoris	D7XPN1	Dunlap et al. 2020	JHCA01	8	43.80%	4,079,419	8	5			GCA_000738015.1	Bacillus subtilis
Bacillus amyloliquefaciens	DSM 7	Priest et al. 1987 emend. Wang et al. 2008			46.08%	3,980,199	9	6			GCF_000196735.1	Bacillus amyloliquefaciens
Bacillus spizizenii	TU-B-10	(Nakamura et al. 1999) Dunlap et al. 2020			43.82%	4,207,222	10	7			GCF_000227465.1	Bacillus spizizenii
Bacillus altitudinis	DSM 21631	Shivaji et al. 2006 emend. Liu et al. 2016	JXAI01		41.26%	3,678,935	11	19			GCF_000691145.1	Bacillus altitudinis
Bacillus invictae	DSM 26896	Branquinho et al. 2014			41.11%	3,812,514	11	19			GCF_000949525.1	Bacillus altitudinis
'Bacillus cellulasensis'	NCIM 5461	Mawlankar et al. 2016		not validly published name	41.32%	3,611,490	11	19			GCF_001457015.1	Bacillus altitudinis
Bacillus safensis	FO-36b	Satomi et al. 2006			41.61%	3,731,735	12	9			GCF_003097715.1	Bacillus safensis
Bacillus inaquosorum	KCTC 13429	(Rooney et al. 2009) Dunlap et al. 2020			43.69%	4,342,448	13	10			GCA_000332645.1	Bacillus inaquosorum
Bacillus xiamenensis	HYC-10	Lai et al. 2014			41.30%	3,611,918	14	11			GCF_000300535.1	Bacillus xiamenensis
Bacillus atrophaeus	NBRC 15539	Nakamura 1989			43.22%	4,158,197	15	12			GCF_001591925.1	Bacillus atrophaeus
'Bacillus vanillea'	XY18	Chen et al. 2015		not validly published name	46.32%	3,706,270	16	13			GCF_000966575.1	Bacillus siamensis
Bacillus siamensis	KCTC 13613	Sumpavapol et al. 2010 emend. Dunlap 2015			46.34%	3,779,696	16	13			GCF_000262045.1	Bacillus siamensis
Bacillus vallismortis	DV1-F-3	Roberts et al. 1996	AFSH01		43.76%	3,871,829	17	14			GCF_000245315.1	Bacillus vallismortis
Bacillus mojavensis	KCTC 3706	Roberts et al. 1994 emend. Wang et al. 2007			43.72%	3,957,021	18	15			GCF_000507105.1	Bacillus mojavensis
Bacillus mojavensis	RO-H-1	Roberts et al. 1994 emend. Wang et al. 2007			43.72%	3,957,021	18	15			GCF_000507105.1	Bacillus mojavensis
Bacillus halotolerans	ATCC 25096	(Delaporte and Sasson 1967) Tindall 2017			43.84%	4,064,364	19	16			GCF_001517105.1	Bacillus halotolerans
Bacillus axarquiensis	NRRL B-41617	Ruiz-García et al. 2005 emend. Dunlap et al. 2016	LPVD01		43.79%	4,062,793	19	16			GCF_001517115.1	Bacillus halotolerans
Bacillus tequilensis	NCTC13306	Gatson et al. 2006			43.98%	3,697,361	20	17			GCF_013332435.1	Bacillus tequilensis
'Micromonospora provocatoris'	MT25	Abdel-Mageed et al. 2021		not validly published name	71.83%	5,804,076	21	20			GCA_003298855.1	Undefined (Failed Quality Check)
Bacillus subtilis	NCIB 3610	(Ehrenberg 1835) Cohn 1872			43.39%	4,275,791	21	20			GCF_002055965.1	Bacillus subtilis
Bacillus subtilis	ATCC 6051	(Ehrenberg 1835) Cohn 1872			43.51%	4,215,610	21	20			GCF_000186085.1	Bacillus subtilis
Bacillus nakamurai	NRRL B-41091	Dunlap et al. 2016			45.26%	3,689,273	22	18			GCF_001584325.1	Bacillus nakamurai

## Sheet: Suppl. Table S2
Suppl. Table S2: General genomic features of B. velezensis BP1.2A (CP085504.1), and BT2.4 (CP085505.1) compared with FZB42 (CP000560). Methods used for generating the data are set in brackets (PGAP, RAST, EDGAR, KEGG).
Attributes	BP1.2A	BT2.4	FZB42
Genome size (bp)	3,916,868	3,922,686	3,918,596
G+C%	46.5	46.5	46.5
Number of genes (PGAP)	3871	3870	3855
CDSs total (PGAP)	3753	3752	3734
CDS core genome (EDGAR)	3633	3633	3633
CDS pan genome (EDGAR)	3757	3757	3757
RNA genes (RAST, KEGG)	118	118	122
rRNAs (PGAP)	27	27	29
tRNAs (PGAP)	86	86	88
ncRNAs (PGAP)	5	5	4
Pseudo genes (PGAP)	71	69	59
Number of coding sequences (RAST)	3939	3946	3938
Number of Subsystems (RAST)	324	324	324
Subsystem Feature Counts
Cofactors, Vitamins, Prosthetic Groups, Pigments	147	147	147
Cell Wall and Capsule	73	73	73
Virulence, Disease and Defense	38	38	38
Potassium metabolism	3	3	3
Miscellaneous	24	24	24
Phages, Prophages, Transposable elements, Plasmids	0	0	0
Membrane Transport	42	42	42
Iron acquisition and metabolism	25	25	25
RNA metabolism	63	63	64
Nucleosides and Nucleotides	95	95	95
Protein Metabolism	209	209	211
Cell Division and Cell Cycle	6	6	6
Motility and Chemotaxis	42	42	42
Regulation and Cell signaling	28	28	28
Secondary Metabolism	6	6	6
DNA Metabolism	63	63	63
Fatty Acids, Lipids, and Isoprenoids	53	53	53
Nitrogen Metabolism	20	20	20
Dormancy and Sporulation	91	91	91
Respiration	40	40	40
Stress Response	43	43	43
Metabolism of Aromatic Compounds	12	12	13
Amino Acids and Derivatives	299	300	301
Sulfur Metabolism	6	6	6
Phosphorus Metabolism	12	12	12
Carbohydrates	215	215	215

## Sheet: Suppl. Table S3
Suppl. Table S3: The core genome of B. velezensis FZB42, BP1_2A, and BT2_4 consists of 3663 genes.
Bacillus_velezensis_FZB42_CP000560	Bacillus_velezensis_strain_BP1_2A_CP085504	Bacillus_velezensis_strain_BT2_4_CP085505
RBAM_000010, ,chromosomal replication initiator protein DnaA	HQN47_000005, ,chromosomal replication initiator protein DnaA	HQN37_000005, ,chromosomal replication initiator protein DnaA
RBAM_000020, ,DNA polymerase III subunit beta	HQN47_000010, ,DNA polymerase III subunit beta	HQN37_000010, ,DNA polymerase III subunit beta
RBAM_000030, ,S4 domain-containing protein YaaA	HQN47_000015, ,ribosome maturation protein RlbA	HQN37_000015, ,ribosome maturation protein RlbA
RBAM_000040, ,DNA replication/repair protein RecF	HQN47_000020, ,DNA replication/repair protein RecF	HQN37_000020, ,DNA replication/repair protein RecF
RBAM_000050, ,DUF370 domain-containing protein	HQN47_000025, ,DUF370 domain-containing protein	HQN37_000025, ,DUF370 domain-containing protein
RBAM_000060, ,DNA topoisomerase (ATP-hydrolyzing) subunit B	HQN47_000030, ,DNA topoisomerase (ATP-hydrolyzing) subunit B	HQN37_000030, ,DNA topoisomerase (ATP-hydrolyzing) subunit B
RBAM_000070, ,DNA gyrase subunit A	HQN47_000035, ,DNA gyrase subunit A	HQN37_000035, ,DNA gyrase subunit A
RBAM_000110, ,hypothetical protein	HQN47_000065, ,YaaC family protein	HQN37_000065, ,YaaC family protein
RBAM_000120, ,IMP dehydrogenase	HQN47_000070, ,IMP dehydrogenase	HQN37_000070, ,IMP dehydrogenase
RBAM_000130, ,D-alanyl-D-alanine carboxypeptidase	HQN47_000075, ,D-alanyl-D-alanine carboxypeptidase	HQN37_000075, ,D-alanyl-D-alanine carboxypeptidase
RBAM_000140, ,pyridoxal 5-phosphate synthase lyase subunit PdxS	HQN47_000080, ,pyridoxal 5-phosphate synthase lyase subunit PdxS	HQN37_000080, ,pyridoxal 5-phosphate synthase lyase subunit PdxS
RBAM_000150, ,pyridoxal 5-phosphate synthase glutaminase subunit PdxT	HQN47_000085, ,pyridoxal 5-phosphate synthase glutaminase subunit PdxT	HQN37_000085, ,pyridoxal 5-phosphate synthase glutaminase subunit PdxT
RBAM_000160, ,serine--tRNA ligase	HQN47_000090, ,serine--tRNA ligase	HQN37_000090, ,serine--tRNA ligase
RBAM_000170, ,glycerate kinase	HQN47_000095, ,glycerate kinase	HQN37_000095, ,glycerate kinase
RBAM_000190, ,deoxynucleoside kinase	HQN47_000105, ,deoxyadenosine/deoxycytidine kinase	HQN37_000105, ,deoxyadenosine/deoxycytidine kinase
RBAM_000200, ,deoxynucleoside kinase	HQN47_000110, ,deoxyguanosine kinase	HQN37_000110, ,deoxyguanosine kinase
RBAM_000210, ,LysM peptidoglycan-binding domain-containing protein	HQN47_000115, ,glycoside hydrolase family 18 protein	HQN37_000115, ,glycoside hydrolase family 18 protein
RBAM_000220, ,cysteine hydrolase	HQN47_000120, ,cysteine hydrolase	HQN37_000120, ,cysteine hydrolase
RBAM_000230, ,nucleoside deaminase	HQN47_000125, ,tRNA adenosine(34) deaminase TadA	HQN37_000125, ,tRNA adenosine(34) deaminase TadA
RBAM_000250, ,DNA polymerase III subunit gamma/tau	HQN47_000135, ,DNA polymerase III subunit gamma/tau	HQN37_000135, ,DNA polymerase III subunit gamma/tau
RBAM_000260, ,YbaB/EbfC family nucleoid-associated protein	HQN47_000140, ,YbaB/EbfC family nucleoid-associated protein	HQN37_000140, ,YbaB/EbfC family nucleoid-associated protein
RBAM_000270, ,recombination protein RecR	HQN47_000145, ,recombination protein RecR	HQN37_000145, ,recombination protein RecR
RBAM_000280, ,DUF2508 family protein	HQN47_000150, ,YaaL family protein	HQN37_000150, ,YaaL family protein
RBAM_000290, ,pro-sigmaK processing inhibitor BofA	HQN47_000155, ,pro-sigmaK processing inhibitor BofA family protein	HQN37_000155, ,pro-sigmaK processing inhibitor BofA family protein
RBAM_000330, ,sigma factor G inhibitor Gin	HQN47_000185, ,sigma factor G inhibitor Gin	HQN37_000185, ,sigma factor G inhibitor Gin
RBAM_000340, ,protein xpaC	HQN47_000190, ,5-bromo-4-chloroindolyl phosphate hydrolysis family protein	HQN37_000190, ,5-bromo-4-chloroindolyl phosphate hydrolysis family protein
RBAM_000350, ,toxic anion resistance protein	HQN47_000195, ,toxic anion resistance protein	HQN37_000195, ,toxic anion resistance protein
RBAM_000360, ,aminotransferase class I/II-fold pyridoxal phosphate-dependent enzyme	HQN47_000200, ,aminotransferase class I/II-fold pyridoxal phosphate-dependent enzyme	HQN37_000200, ,aminotransferase class I/II-fold pyridoxal phosphate-dependent enzyme
RBAM_000370, ,dTMP kinase	HQN47_000205, ,dTMP kinase	HQN37_000205, ,dTMP kinase
RBAM_000380, ,hypothetical protein	HQN47_000210, ,cyclic di-AMP receptor DarA	HQN37_000210, ,cyclic di-AMP receptor DarA
RBAM_000390, ,DUF327 family protein	HQN47_000215, ,DUF327 family protein	HQN37_000215, ,DUF327 family protein
RBAM_000400, ,DNA polymerase III subunit delta	HQN47_000220, ,DNA polymerase III subunit delta	HQN37_000220, ,DNA polymerase III subunit delta
RBAM_000410, ,stage 0 sporulation family protein	HQN47_000225, ,competence/sporulation regulator complex protein RicT	HQN37_000225, ,competence/sporulation regulator complex protein RicT
RBAM_000420, ,DNA replication initiation control protein YabA	HQN47_000230, ,replication initiation-control protein YabA	HQN37_000230, ,replication initiation-control protein YabA
RBAM_000430, ,tRNA1(Val) (adenine(37)-N6)-methyltransferase	HQN47_000235, ,tRNA1(Val) (adenine(37)-N6)-methyltransferase	HQN37_000235, ,tRNA1(Val) (adenine(37)-N6)-methyltransferase
RBAM_000440, ,GIY-YIG nuclease family protein	HQN47_000240, ,GIY-YIG nuclease family protein	HQN37_000240, ,GIY-YIG nuclease family protein
RBAM_000450, ,16S rRNA (cytidine(1402)-2-O)-methyltransferase	HQN47_000245, ,16S rRNA (cytidine(1402)-2-O)-methyltransferase	HQN37_000245, ,16S rRNA (cytidine(1402)-2-O)-methyltransferase
RBAM_000460, ,AbrB/MazE/SpoVT family DNA-binding domain-containing protein	HQN47_000250, ,transition state genes transcriptional regulator AbrB	HQN37_000250, ,transition state genes transcriptional regulator AbrB
RBAM_000470, ,methionine--tRNA ligase	HQN47_000255, ,methionine--tRNA ligase	HQN37_000255, ,methionine--tRNA ligase
RBAM_000480, ,YchF/TatD family DNA exonuclease	HQN47_000260, ,TatD family hydrolase	HQN37_000260, ,TatD family hydrolase
RBAM_000490, ,DUF348 domain-containing protein	HQN47_000265, ,ubiquitin-like domain-containing protein	HQN37_000265, ,ubiquitin-like domain-containing protein
RBAM_000500, ,ribonuclease M5	HQN47_000270, ,ribonuclease M5	HQN37_000270, ,ribonuclease M5
RBAM_000510, ,16S rRNA (adenine(1518)-N(6)/adenine(1519)-N(6))- dimethyltransferase RsmA	HQN47_000275, ,16S rRNA (adenine(1518)-N(6)/adenine(1519)-N(6))- dimethyltransferase RsmA	HQN37_000275, ,16S rRNA (adenine(1518)-N(6)/adenine(1519)-N(6))- dimethyltransferase RsmA
RBAM_000520, ,sporulation peptidase YabG	HQN47_000280, ,sporulation peptidase YabG	HQN37_000280, ,sporulation peptidase YabG
RBAM_000530, ,protein Veg	HQN47_000285, ,protein Veg	HQN37_000285, ,protein Veg
RBAM_000540, ,small, acid-soluble spore protein, alpha/beta type	HQN47_000290, ,alpha/beta-type small acid-soluble spore protein	HQN37_000290, ,alpha/beta-type small acid-soluble spore protein
RBAM_000550, ,4-(cytidine 5-diphospho)-2-C-methyl-D-erythritol kinase	HQN47_000295, ,4-(cytidine 5-diphospho)-2-C-methyl-D-erythritol kinase	HQN37_000295, ,4-(cytidine 5-diphospho)-2-C-methyl-D-erythritol kinase
RBAM_000560, ,pur operon repressor	HQN47_000300, ,pur operon repressor	HQN37_000300, ,pur operon repressor
RBAM_000570, ,RidA family protein	HQN47_000305, ,RidA family protein	HQN37_000305, ,RidA family protein
RBAM_000580, ,septation protein SpoVG	HQN47_000310, ,septation regulator SpoVG	HQN37_000310, ,septation regulator SpoVG
RBAM_000590, ,bifunctional UDP-N-acetylglucosamine diphosphorylase/glucosamine-1-phosphate N-acetyltransferase GlmU	HQN47_000315, ,bifunctional UDP-N-acetylglucosamine diphosphorylase/glucosamine-1-phosphate N-acetyltransferase GlmU	HQN37_000315, ,bifunctional UDP-N-acetylglucosamine diphosphorylase/glucosamine-1-phosphate N-acetyltransferase GlmU
RBAM_000600, ,ribose-phosphate diphosphokinase	HQN47_000320, ,ribose-phosphate diphosphokinase	HQN37_000320, ,ribose-phosphate diphosphokinase
RBAM_000610, ,50S ribosomal protein L25	HQN47_000325, ,50S ribosomal protein L25/general stress protein Ctc	HQN37_000325, ,50S ribosomal protein L25/general stress protein Ctc
RBAM_000620, ,aminoacyl-tRNA hydrolase	HQN47_000330, ,aminoacyl-tRNA hydrolase	HQN37_000330, ,aminoacyl-tRNA hydrolase
RBAM_000630, ,anti-sigma-F factor Fin family protein	HQN47_000335, ,anti-sigma-F factor Fin family protein	HQN37_000335, ,anti-sigma-F factor Fin family protein
RBAM_000640, ,transcription-repair coupling factor	HQN47_000340, ,transcription-repair coupling factor	HQN37_000340, ,transcription-repair coupling factor
RBAM_000650, ,stage V sporulation protein T	HQN47_000345, ,stage V sporulation protein T	HQN37_000345, ,stage V sporulation protein T
RBAM_000660, ,polysaccharide biosynthesis protein	HQN47_000350, ,polysaccharide biosynthesis protein	HQN37_000350, ,polysaccharide biosynthesis protein
RBAM_000670, ,nucleoside triphosphate pyrophosphohydrolase	HQN47_000355, ,nucleoside triphosphate pyrophosphohydrolase	HQN37_000355, ,nucleoside triphosphate pyrophosphohydrolase
RBAM_000680, ,RNA-binding S4 domain-containing protein	HQN47_000360, ,RNA-binding S4 domain-containing protein	HQN37_000360, ,RNA-binding S4 domain-containing protein
RBAM_000690, ,sporulation protein YabP	HQN47_000365, ,sporulation protein YabP	HQN37_000365, ,sporulation protein YabP
RBAM_000700, ,spore cortex biosynthesis protein YabQ	HQN47_000370, ,spore cortex biosynthesis protein YabQ	HQN37_000370, ,spore cortex biosynthesis protein YabQ
RBAM_000710, ,septum formation initiator family protein	HQN47_000375, ,septum formation initiator family protein	HQN37_000375, ,septum formation initiator family protein
RBAM_000720, ,RNA-binding protein S1	HQN47_000380, ,RNA-binding protein S1	HQN37_000380, ,RNA-binding protein S1
RBAM_000750, ,stage II sporulation protein E	HQN47_000395, ,stage II sporulation protein E	HQN37_000395, ,stage II sporulation protein E
RBAM_000760, ,VWA domain-containing protein	HQN47_000400, ,VWA domain-containing protein	HQN37_000400, ,VWA domain-containing protein
RBAM_000770, ,serine/threonine protein kinase	HQN47_000405, ,serine/threonine-protein kinase	HQN37_000405, ,serine/threonine-protein kinase
RBAM_000780, ,tRNA lysidine(34) synthetase TilS	HQN47_000410, ,tRNA lysidine(34) synthetase TilS	HQN37_000410, ,tRNA lysidine(34) synthetase TilS
RBAM_000790, ,hypoxanthine phosphoribosyltransferase	HQN47_000415, ,hypoxanthine phosphoribosyltransferase	HQN37_000415, ,hypoxanthine phosphoribosyltransferase
RBAM_000800, ,ATP-dependent zinc metalloprotease FtsH	HQN47_000420, ,ATP-dependent zinc metalloprotease FtsH	HQN37_000420, ,ATP-dependent zinc metalloprotease FtsH
RBAM_000810, ,type III pantothenate kinase	HQN47_000425, ,type III pantothenate kinase	HQN37_000425, ,type III pantothenate kinase
RBAM_000820, ,Hsp33 family molecular chaperone HslO	HQN47_000430, ,Hsp33 family molecular chaperone HslO	HQN37_000430, ,Hsp33 family molecular chaperone HslO
RBAM_000830, ,peptidylprolyl isomerase	HQN47_000435, ,peptidyl-prolyl cis-trans isomerase	HQN37_000435, ,peptidyl-prolyl cis-trans isomerase
RBAM_000840, ,cysteine synthase A	HQN47_000440, ,cysteine synthase A	HQN37_000440, ,cysteine synthase A
RBAM_000850, ,aminodeoxychorismate synthase, component I	HQN47_000445, ,aminodeoxychorismate synthase, component I	HQN37_000445, ,aminodeoxychorismate synthase, component I
RBAM_000860, ,aminodeoxychorismate/anthranilate synthase component II	HQN47_000450, ,aminodeoxychorismate/anthranilate synthase component II	HQN37_000450, ,aminodeoxychorismate/anthranilate synthase component II
RBAM_000870, ,aminodeoxychorismate lyase	HQN47_000455, ,aminodeoxychorismate lyase	HQN37_000455, ,aminodeoxychorismate lyase
RBAM_000880, ,dihydropteroate synthase	HQN47_000460, ,dihydropteroate synthase	HQN37_000460, ,dihydropteroate synthase
RBAM_000890, ,dihydroneopterin aldolase	HQN47_000465, ,dihydroneopterin aldolase	HQN37_000465, ,dihydroneopterin aldolase
RBAM_000900, ,2-amino-4-hydroxy-6- hydroxymethyldihydropteridine diphosphokinase	HQN47_000470, ,2-amino-4-hydroxy-6- hydroxymethyldihydropteridine diphosphokinase	HQN37_000470, ,2-amino-4-hydroxy-6- hydroxymethyldihydropteridine diphosphokinase
RBAM_38165, ,helix-turn-helix transcriptional regulator	HQN47_000475, ,helix-turn-helix transcriptional regulator	HQN37_000475, ,helix-turn-helix transcriptional regulator
RBAM_000910, ,tRNA dihydrouridine synthase DusB	HQN47_000480, ,tRNA dihydrouridine synthase DusB	HQN37_000480, ,tRNA dihydrouridine synthase DusB
RBAM_000920, ,lysine--tRNA ligase	HQN47_000485, ,lysine--tRNA ligase	HQN37_000485, ,lysine--tRNA ligase
RBAM_001080, ,CtsR family transcriptional regulator	HQN47_000565, ,transcriptional regulator CtsR	HQN37_000565, ,transcriptional regulator CtsR
RBAM_001090, ,hypothetical protein	HQN47_000570, ,UvrB/UvrC motif-containing protein	HQN37_000570, ,UvrB/UvrC motif-containing protein
RBAM_001100, ,protein arginine kinase	HQN47_000575, ,protein arginine kinase	HQN37_000575, ,protein arginine kinase
RBAM_001110, ,ATP-dependent Clp protease ATP-binding subunit	HQN47_000580, ,ATP-dependent protease ATP-binding subunit ClpC	HQN37_000580, ,ATP-dependent protease ATP-binding subunit ClpC
RBAM_001120, ,DNA repair protein RadA	HQN47_000585, ,DNA repair protein RadA	HQN37_000585, ,DNA repair protein RadA
RBAM_001130, ,DNA integrity scanning protein DisA	HQN47_000590, ,DNA integrity scanning diadenylate cyclase DisA	HQN37_000590, ,DNA integrity scanning diadenylate cyclase DisA
RBAM_001140, ,PIN/TRAM domain-containing protein	HQN47_000595, ,PIN/TRAM domain-containing protein	HQN37_000595, ,PIN/TRAM domain-containing protein
RBAM_001150, ,2-C-methyl-D-erythritol 4-phosphate cytidylyltransferase	HQN47_000600, ,2-C-methyl-D-erythritol 4-phosphate cytidylyltransferase	HQN37_000600, ,2-C-methyl-D-erythritol 4-phosphate cytidylyltransferase
RBAM_001160, ,2-C-methyl-D-erythritol 2,4-cyclodiphosphate synthase	HQN47_000605, ,2-C-methyl-D-erythritol 2,4-cyclodiphosphate synthase	HQN37_000605, ,2-C-methyl-D-erythritol 2,4-cyclodiphosphate synthase
RBAM_001170, ,glutamate--tRNA ligase	HQN47_000610, ,glutamate--tRNA ligase	HQN37_000610, ,glutamate--tRNA ligase
RBAM_001180, ,serine O-acetyltransferase	HQN47_000615, ,serine O-acetyltransferase	HQN37_000615, ,serine O-acetyltransferase
RBAM_001190, ,cysteine--tRNA ligase	HQN47_000620, ,cysteine--tRNA ligase	HQN37_000620, ,cysteine--tRNA ligase
RBAM_001200, ,ribonuclease III	HQN47_000625, ,Mini-ribonuclease 3	HQN37_000625, ,Mini-ribonuclease 3
RBAM_001210, ,23S rRNA (guanosine(2251)-2-O)-methyltransferase RlmB	HQN47_000630, ,23S rRNA (guanosine(2251)-2-O)-methyltransferase RlmB	HQN37_000630, ,23S rRNA (guanosine(2251)-2-O)-methyltransferase RlmB
RBAM_001220, ,ribosome-dependent mRNA decay endonuclease Rae1/YacP	HQN47_000635, ,ribosome-dependent mRNA decay endonuclease Rae1/YacP	HQN37_000635, ,ribosome-dependent mRNA decay endonuclease Rae1/YacP
RBAM_001230, ,RNA polymerase sporulation sigma factor SigH	HQN47_000640, ,RNA polymerase sporulation sigma factor SigH	HQN37_000640, ,RNA polymerase sporulation sigma factor SigH
RBAM_001240, ,50S ribosomal protein L33	HQN47_000645, ,50S ribosomal protein L33	HQN37_000645, ,50S ribosomal protein L33
RBAM_001250, ,preprotein translocase subunit SecE	HQN47_000650, ,preprotein translocase subunit SecE	HQN37_000650, ,preprotein translocase subunit SecE
RBAM_001260, ,transcription termination/antitermination protein NusG	HQN47_000655, ,transcription termination/antitermination protein NusG	HQN37_000655, ,transcription termination/antitermination protein NusG
RBAM_001270, ,50S ribosomal protein L11	HQN47_000660, ,50S ribosomal protein L11	HQN37_000660, ,50S ribosomal protein L11
RBAM_001280, ,50S ribosomal protein L1	HQN47_000665, ,50S ribosomal protein L1	HQN37_000665, ,50S ribosomal protein L1
RBAM_001290, ,50S ribosomal protein L10	HQN47_000670, ,50S ribosomal protein L10	HQN37_000670, ,50S ribosomal protein L10
RBAM_001300, ,50S ribosomal protein L7/L12	HQN47_000675, ,50S ribosomal protein L7/L12	HQN37_000675, ,50S ribosomal protein L7/L12
RBAM_001310, ,class I SAM-dependent methyltransferase	HQN47_000680, ,class I SAM-dependent methyltransferase	HQN37_000680, ,class I SAM-dependent methyltransferase
RBAM_001320, ,DNA-directed RNA polymerase subunit beta	HQN47_000685, ,DNA-directed RNA polymerase subunit beta	HQN37_000685, ,DNA-directed RNA polymerase subunit beta
RBAM_001330, ,DNA-directed RNA polymerase subunit beta	HQN47_000690, ,DNA-directed RNA polymerase subunit beta	HQN37_000690, ,DNA-directed RNA polymerase subunit beta
RBAM_001340, ,50S ribosomal protein L7ae-like protein	HQN47_000695, ,50S ribosomal protein L7ae-like protein	HQN37_000695, ,50S ribosomal protein L7ae-like protein
RBAM_001350, ,30S ribosomal protein S12	HQN47_000700, ,30S ribosomal protein S12	HQN37_000700, ,30S ribosomal protein S12
RBAM_001360, ,30S ribosomal protein S7	HQN47_000705, ,30S ribosomal protein S7	HQN37_000705, ,30S ribosomal protein S7
RBAM_001370, ,elongation factor G	HQN47_000710, ,elongation factor G	HQN37_000710, ,elongation factor G
RBAM_001380, ,elongation factor Tu	HQN47_000715, ,elongation factor Tu	HQN37_000715, ,elongation factor Tu
RBAM_001390, ,alpha/beta hydrolase	HQN47_000720, ,alpha/beta hydrolase	HQN37_000720, ,alpha/beta hydrolase
RBAM_001400, ,30S ribosomal protein S10	HQN47_000725, ,30S ribosomal protein S10	HQN37_000725, ,30S ribosomal protein S10
RBAM_001410, ,50S ribosomal protein L3	HQN47_000730, ,50S ribosomal protein L3	HQN37_000730, ,50S ribosomal protein L3
RBAM_001420, ,50S ribosomal protein L4	HQN47_000735, ,50S ribosomal protein L4	HQN37_000735, ,50S ribosomal protein L4
RBAM_001430, ,50S ribosomal protein L23	HQN47_000740, ,50S ribosomal protein L23	HQN37_000740, ,50S ribosomal protein L23
RBAM_001440, ,50S ribosomal protein L2	HQN47_000745, ,50S ribosomal protein L2	HQN37_000745, ,50S ribosomal protein L2
RBAM_001450, ,30S ribosomal protein S19	HQN47_000750, ,30S ribosomal protein S19	HQN37_000750, ,30S ribosomal protein S19
RBAM_001460, ,50S ribosomal protein L22	HQN47_000755, ,50S ribosomal protein L22	HQN37_000755, ,50S ribosomal protein L22
RBAM_001470, ,30S ribosomal protein S3	HQN47_000760, ,30S ribosomal protein S3	HQN37_000760, ,30S ribosomal protein S3
RBAM_001480, ,50S ribosomal protein L16	HQN47_000765, ,50S ribosomal protein L16	HQN37_000765, ,50S ribosomal protein L16
RBAM_001490, ,50S ribosomal protein L29	HQN47_000770, ,50S ribosomal protein L29	HQN37_000770, ,50S ribosomal protein L29
RBAM_001500, ,30S ribosomal protein S17	HQN47_000775, ,30S ribosomal protein S17	HQN37_000775, ,30S ribosomal protein S17
RBAM_001510, ,50S ribosomal protein L14	HQN47_000780, ,50S ribosomal protein L14	HQN37_000780, ,50S ribosomal protein L14
RBAM_001520, ,50S ribosomal protein L24	HQN47_000785, ,50S ribosomal protein L24	HQN37_000785, ,50S ribosomal protein L24
RBAM_001530, ,50S ribosomal protein L5	HQN47_000790, ,50S ribosomal protein L5	HQN37_000790, ,50S ribosomal protein L5
RBAM_001540, ,30S ribosomal protein S14	HQN47_000795, ,30S ribosomal protein S14	HQN37_000795, ,30S ribosomal protein S14
RBAM_001550, ,30S ribosomal protein S8	HQN47_000800, ,30S ribosomal protein S8	HQN37_000800, ,30S ribosomal protein S8
RBAM_001560, ,50S ribosomal protein L6	HQN47_000805, ,50S ribosomal protein L6	HQN37_000805, ,50S ribosomal protein L6
RBAM_001570, ,50S ribosomal protein L18	HQN47_000810, ,50S ribosomal protein L18	HQN37_000810, ,50S ribosomal protein L18
RBAM_001580, ,30S ribosomal protein S5	HQN47_000815, ,30S ribosomal protein S5	HQN37_000815, ,30S ribosomal protein S5
RBAM_001590, ,50S ribosomal protein L30	HQN47_000820, ,50S ribosomal protein L30	HQN37_000820, ,50S ribosomal protein L30
RBAM_001600, ,50S ribosomal protein L15	HQN47_000825, ,50S ribosomal protein L15	HQN37_000825, ,50S ribosomal protein L15
RBAM_001610, ,preprotein translocase subunit SecY	HQN47_000830, ,preprotein translocase subunit SecY	HQN37_000830, ,preprotein translocase subunit SecY
RBAM_001620, ,adenylate kinase	HQN47_000835, ,adenylate kinase	HQN37_000835, ,adenylate kinase
RBAM_001630, ,type I methionyl aminopeptidase	HQN47_000840, ,type I methionyl aminopeptidase	HQN37_000840, ,type I methionyl aminopeptidase
RBAM_001640, ,translation initiation factor IF-1	HQN47_000850, ,translation initiation factor IF-1	HQN37_000850, ,translation initiation factor IF-1
RBAM_001650, ,50S ribosomal protein L36	HQN47_000855, ,50S ribosomal protein L36	HQN37_000855, ,50S ribosomal protein L36
RBAM_001660, ,30S ribosomal protein S13	HQN47_000860, ,30S ribosomal protein S13	HQN37_000860, ,30S ribosomal protein S13
RBAM_001670, ,30S ribosomal protein S11	HQN47_000865, ,30S ribosomal protein S11	HQN37_000865, ,30S ribosomal protein S11
RBAM_001680, ,DNA-directed RNA polymerase subunit alpha	HQN47_000870, ,DNA-directed RNA polymerase subunit alpha	HQN37_000870, ,DNA-directed RNA polymerase subunit alpha
RBAM_001690, ,50S ribosomal protein L17	HQN47_000875, ,50S ribosomal protein L17	HQN37_000875, ,50S ribosomal protein L17
RBAM_001700, ,energy-coupling factor ABC transporter ATP-binding protein	HQN47_000880, ,energy-coupling factor ABC transporter ATP-binding protein	HQN37_000880, ,energy-coupling factor ABC transporter ATP-binding protein
RBAM_001710, ,energy-coupling factor ABC transporter ATP-binding protein	HQN47_000885, ,energy-coupling factor ABC transporter ATP-binding protein	HQN37_000885, ,energy-coupling factor ABC transporter ATP-binding protein
RBAM_001720, ,energy-coupling factor transporter transmembrane protein EcfT	HQN47_000890, ,energy-coupling factor transporter transmembrane protein EcfT	HQN37_000890, ,energy-coupling factor transporter transmembrane protein EcfT
RBAM_001730, ,tRNA pseudouridine(38-40) synthase TruA	HQN47_000895, ,tRNA pseudouridine(38-40) synthase TruA	HQN37_000895, ,tRNA pseudouridine(38-40) synthase TruA
RBAM_001740, ,50S ribosomal protein L13	HQN47_000900, ,50S ribosomal protein L13	HQN37_000900, ,50S ribosomal protein L13
RBAM_001750, ,30S ribosomal protein S9	HQN47_000905, ,30S ribosomal protein S9	HQN37_000905, ,30S ribosomal protein S9
RBAM_001760, ,class I SAM-dependent methyltransferase	HQN47_000910, ,class I SAM-dependent methyltransferase	HQN37_000910, ,class I SAM-dependent methyltransferase
RBAM_001770, ,DUF664 domain-containing protein	HQN47_000915, ,DinB family protein	HQN37_000915, ,DinB family protein
RBAM_001780, ,DUF2521 family protein	HQN47_000920, ,YbaK family protein	HQN37_000920, ,YbaK family protein
RBAM_001790, ,N-acetylmuramoyl-L-alanine amidase CwlD	HQN47_000925, ,N-acetylmuramoyl-L-alanine amidase CwlD	HQN37_000925, ,N-acetylmuramoyl-L-alanine amidase CwlD
RBAM_001800, ,Mrp/NBP35 family ATP-binding protein	HQN47_000930, ,Mrp/NBP35 family ATP-binding protein	HQN37_000930, ,Mrp/NBP35 family ATP-binding protein
RBAM_001810, ,spore gernimation protein GerD	HQN47_000935, ,spore gernimation protein GerD	HQN37_000935, ,spore gernimation protein GerD
RBAM_001820, ,KinB-signaling pathway activation protein	HQN47_000940, ,KinB-signaling pathway activation protein	HQN37_000940, ,KinB-signaling pathway activation protein
RBAM_001830, ,polysaccharide deacetylase family sporulation protein PdaB	HQN47_000945, ,polysaccharide deacetylase family sporulation protein PdaB	HQN37_000945, ,polysaccharide deacetylase family sporulation protein PdaB
RBAM_002030, ,MFS transporter	HQN47_001005, ,MFS transporter	HQN37_001005, ,MFS transporter
RBAM_002040, ,aspartate aminotransferase family protein	HQN47_001010, ,aspartate aminotransferase family protein	HQN37_001010, ,aspartate aminotransferase family protein
RBAM_002050, ,hypothetical protein	HQN47_001015, ,hypothetical protein	HQN37_001015, ,hypothetical protein
RBAM_002060, ,zinc-binding dehydrogenase	HQN47_001020, ,alcohol dehydrogenase catalytic domain-containing protein	HQN37_001020, ,alcohol dehydrogenase catalytic domain-containing protein
RBAM_002070, ,SulP family inorganic anion transporter	HQN47_001025, ,SulP family inorganic anion transporter	HQN37_001025, ,SulP family inorganic anion transporter
RBAM_002080, ,bile acid:sodium symporter family protein	HQN47_001030, ,bile acid:sodium symporter family protein	HQN37_001030, ,bile acid:sodium symporter family protein
RBAM_002090, ,alpha/beta hydrolase	HQN47_001035, ,alpha/beta hydrolase	HQN37_001035, ,alpha/beta hydrolase
RBAM_002100, ,iron ABC transporter permease	HQN47_001040, ,iron ABC transporter permease FeuC	HQN37_001040, ,iron ABC transporter permease FeuC
RBAM_002110, ,iron ABC transporter permease	HQN47_001045, ,iron ABC transporter permease	HQN37_001045, ,iron ABC transporter permease
RBAM_002120, ,iron-uptake system-binding protein	HQN47_001050, ,ABC transporter substrate-binding protein	HQN37_001050, ,ABC transporter substrate-binding protein
RBAM_002130, ,AraC family transcriptional regulator	HQN47_001055, ,AraC family transcriptional regulator	HQN37_001055, ,AraC family transcriptional regulator
RBAM_002140, ,DUF1343 domain-containing protein	HQN47_001060, ,DUF1343 domain-containing protein	HQN37_001060, ,DUF1343 domain-containing protein
RBAM_002150, ,hypothetical protein	HQN47_001065, ,glycoside hydrolase family 3 protein	HQN37_001065, ,glycoside hydrolase family 3 protein
RBAM_002160, ,penicillin binding protein PBP4B	HQN47_001070, ,penicillin binding protein PBP4B	HQN37_001070, ,penicillin binding protein PBP4B
RBAM_002170, ,PTS sugar transporter subunit IIC	HQN47_001075, ,PTS transporter subunit EIIC	HQN37_001075, ,PTS transporter subunit EIIC
RBAM_002180, ,N-acetylmuramic acid 6-phosphate etherase	HQN47_001080, ,N-acetylmuramic acid 6-phosphate etherase	HQN37_001080, ,N-acetylmuramic acid 6-phosphate etherase
RBAM_002190, ,GNAT family N-acetyltransferase	HQN47_001085, ,GNAT family N-acetyltransferase	HQN37_001085, ,GNAT family N-acetyltransferase
RBAM_002200, ,DUF523 domain-containing protein	HQN47_001090, ,DUF523 domain-containing protein	HQN37_001090, ,DUF523 domain-containing protein
RBAM_002260, ,RNA polymerase sigma factor SigW	HQN47_001120, ,RNA polymerase sigma factor SigW	HQN37_001120, ,RNA polymerase sigma factor SigW
RBAM_002270, ,anti-sigma-W factor RsiW	HQN47_001125, ,anti-sigma-W factor RsiW	HQN37_001125, ,anti-sigma-W factor RsiW
RBAM_002280, ,TIGR00159 family protein	HQN47_001130, ,diadenylate cyclase CdaA	HQN37_001130, ,diadenylate cyclase CdaA
RBAM_002290, ,YbbR-like domain-containing protein	HQN47_001135, ,YbbR-like domain-containing protein	HQN37_001135, ,YbbR-like domain-containing protein
RBAM_002300, ,phosphoglucosamine mutase	HQN47_001140, ,phosphoglucosamine mutase	HQN37_001140, ,phosphoglucosamine mutase
RBAM_002320, ,glutamine--fructose-6-phosphate transaminase (isomerizing)	HQN47_001145, ,glutamine--fructose-6-phosphate transaminase (isomerizing)	HQN37_001145, ,glutamine--fructose-6-phosphate transaminase (isomerizing)
RBAM_002330, ,ABC transporter ATP-binding protein	HQN47_001150, ,ABC transporter ATP-binding protein	HQN37_001150, ,ABC transporter ATP-binding protein
RBAM_002340, ,ABC-2 transporter permease	HQN47_001155, ,ABC-2 transporter permease	HQN37_001155, ,ABC-2 transporter permease
RBAM_38195, ,hypothetical protein	HQN47_001165, ,hypothetical protein	HQN37_001165, ,hypothetical protein
RBAM_002380, ,response regulator transcription factor	HQN47_001170, ,response regulator transcription factor	HQN37_001170, ,response regulator transcription factor
RBAM_002390, ,HAMP domain-containing histidine kinase	HQN47_001175, ,sensor histidine kinase	HQN37_001175, ,sensor histidine kinase
RBAM_38200, ,hypothetical protein	HQN47_001180, ,hypothetical protein	HQN37_001180, ,hypothetical protein
RBAM_002400, ,ABC transporter ATP-binding protein	HQN47_001185, ,ABC transporter ATP-binding protein	HQN37_001185, ,ABC transporter ATP-binding protein
RBAM_002410, ,ABC transporter permease	HQN47_001190, ,FtsX-like permease family protein	HQN37_001190, ,FtsX-like permease family protein
RBAM_002430, ,aldo/keto reductase	HQN47_001205, ,aldo/keto reductase	HQN37_001205, ,aldo/keto reductase
RBAM_002440, ,LrgB family protein	HQN47_001210, ,LrgB family protein	HQN37_001210, ,LrgB family protein
RBAM_38210, ,CidA/LrgA family holin-like protein	HQN47_001215, ,CidA/LrgA family holin-like protein	HQN37_001215, ,CidA/LrgA family holin-like protein
RBAM_002450, ,MarR family transcriptional regulator	HQN47_001220, ,MarR family transcriptional regulator	HQN37_001220, ,MarR family transcriptional regulator
RBAM_002460, ,amino acid permease	HQN47_001225, ,amino acid permease	HQN37_001225, ,amino acid permease
RBAM_002470, ,noncanonical pyrimidine nucleotidase, YjjG family	HQN47_001230, ,YjjG family noncanonical pyrimidine nucleotidase	HQN37_001230, ,YjjG family noncanonical pyrimidine nucleotidase
RBAM_002480, ,sensor histidine kinase	HQN47_001235, ,sensor histidine kinase	HQN37_001235, ,sensor histidine kinase
RBAM_002490, ,response regulator transcription factor	HQN47_001245, ,response regulator transcription factor	HQN37_001245, ,response regulator transcription factor
RBAM_002500, ,ABC transporter ATP-binding protein	HQN47_001250, ,ABC transporter ATP-binding protein	HQN37_001250, ,ABC transporter ATP-binding protein
RBAM_002510, ,ABC transporter permease	HQN47_001255, ,ABC transporter permease	HQN37_001255, ,ABC transporter permease
RBAM_002520, ,ABC transporter permease	HQN47_001260, ,ABC transporter permease	HQN37_001260, ,ABC transporter permease
RBAM_002530, ,hypothetical protein	HQN47_001265, ,hypothetical protein	HQN37_001265, ,hypothetical protein
RBAM_002540, ,DUF4879 domain-containing protein	HQN47_001270, ,YolA family protein	HQN37_001270, ,YolA family protein
RBAM_002550, ,sporulation protein	HQN47_001275, ,sigma-G-dependent sporulation-specific acid-soluble spore protein CsgA	HQN37_001275, ,sigma-G-dependent sporulation-specific acid-soluble spore protein CsgA
RBAM_002560, ,DUF308 domain-containing protein	HQN47_001280, ,DUF308 domain-containing protein	HQN37_001280, ,DUF308 domain-containing protein
RBAM_002570, ,hypothetical protein	HQN47_001285, ,hypothetical protein	HQN37_001285, ,hypothetical protein
RBAM_002580, ,APC family permease	HQN47_001290, ,APC family permease	HQN37_001290, ,APC family permease
RBAM_002590, ,hypothetical protein	HQN47_001295, ,hypothetical protein	HQN37_001295, ,hypothetical protein
RBAM_38215, ,DUF2651 domain-containing protein	HQN47_001300, ,YbeF family protein	HQN37_001300, ,YbeF family protein
RBAM_002600, ,glycerophosphodiester phosphodiesterase	HQN47_001305, ,glycerophosphodiester phosphodiesterase	HQN37_001305, ,glycerophosphodiester phosphodiesterase
RBAM_002610, ,glycerol-3-phosphate transporter	HQN47_001310, ,glycerol-3-phosphate transporter	HQN37_001310, ,glycerol-3-phosphate transporter
RBAM_002620, ,DUF2651 domain-containing protein	HQN47_001315, ,YbeF family protein	HQN37_001315, ,YbeF family protein
RBAM_002630, ,4-hydroxyphenylacetate 3-monooxygenase, oxygenase component	HQN47_001320, ,4-hydroxyphenylacetate 3-monooxygenase, oxygenase component	HQN37_001320, ,4-hydroxyphenylacetate 3-monooxygenase, oxygenase component
RBAM_002640, ,hypothetical protein	HQN47_001325, ,hypothetical protein	HQN37_001325, ,hypothetical protein
RBAM_002650, ,DUF1906 domain-containing protein	HQN47_001330, ,DUF1906 domain-containing protein	HQN37_001330, ,DUF1906 domain-containing protein
RBAM_002660, ,hypothetical protein	HQN47_001335, ,hypothetical protein	HQN37_001335, ,hypothetical protein
RBAM_002670, ,helix-turn-helix domain-containing protein	HQN47_001340, ,helix-turn-helix domain-containing protein	HQN37_001340, ,helix-turn-helix domain-containing protein
RBAM_002680, ,iron-containing alcohol dehydrogenase family protein	HQN47_001345, ,iron-containing alcohol dehydrogenase family protein	HQN37_001345, ,iron-containing alcohol dehydrogenase family protein
RBAM_002690, ,phosphoribosylglycinamide formyltransferase 2	HQN47_001350, ,phosphoribosylglycinamide formyltransferase 2	HQN37_001350, ,phosphoribosylglycinamide formyltransferase 2
RBAM_002700, ,CDP-diacylglycerol--serine O-phosphatidyltransferase	HQN47_001355, ,CDP-diacylglycerol--serine O-phosphatidyltransferase	HQN37_001355, ,CDP-diacylglycerol--serine O-phosphatidyltransferase
RBAM_002710, ,DedA family protein	HQN47_001360, ,DedA family protein	HQN37_001360, ,DedA family protein
RBAM_002720, ,phosphatidylserine decarboxylase	HQN47_001365, ,phosphatidylserine decarboxylase	HQN37_001365, ,phosphatidylserine decarboxylase
RBAM_002730, ,hypothetical protein	HQN47_001370, ,hypothetical protein	HQN37_001370, ,hypothetical protein
RBAM_002740, ,rhodanese-related sulfurtransferase	HQN47_001375, ,rhodanese-related sulfurtransferase	HQN37_001375, ,rhodanese-related sulfurtransferase
RBAM_002750, ,cation:dicarboxylase symporter family transporter	HQN47_001380, ,glutamate-aspartate/proton symporter GltP	HQN37_001380, ,glutamate-aspartate/proton symporter GltP
RBAM_002760, ,branched-chain amino acid aminotransferase	HQN47_001385, ,branched-chain amino acid aminotransferase	HQN37_001385, ,branched-chain amino acid aminotransferase
RBAM_002770, ,amino acid permease	HQN47_001390, ,amino acid permease	HQN37_001390, ,amino acid permease
RBAM_002780, ,homocysteine S-methyltransferase	HQN47_001395, ,homocysteine S-methyltransferase	HQN37_001395, ,homocysteine S-methyltransferase
RBAM_002790, ,alanine:cation symporter family protein	HQN47_001400, ,alanine:cation symporter family protein	HQN37_001400, ,alanine:cation symporter family protein
RBAM_002800, ,glutaminase	HQN47_001405, ,glutaminase	HQN37_001405, ,glutaminase
RBAM_002810, ,sensor histidine kinase	HQN47_001410, ,sensor histidine kinase	HQN37_001410, ,sensor histidine kinase
RBAM_002820, ,response regulator	HQN47_001415, ,DNA-binding domain-containing protein	HQN37_001415, ,DNA-binding domain-containing protein
RBAM_002840, ,tryptophan RNA-binding attenuation protein	HQN47_001425, ,tryptophan RNA-binding attenuation protein	HQN37_001425, ,tryptophan RNA-binding attenuation protein
RBAM_002860, ,cation transporter	HQN47_001435, ,cation diffusion facilitator family transporter	HQN37_001435, ,cation diffusion facilitator family transporter
RBAM_002870, ,nitroreductase family protein	HQN47_001440, ,nitroreductase family protein	HQN37_001440, ,nitroreductase family protein
RBAM_002880, ,ring-cleaving dioxygenase	HQN47_001445, ,ring-cleaving dioxygenase	HQN37_001445, ,ring-cleaving dioxygenase
RBAM_002890, ,DoxX family protein	HQN47_001450, ,DoxX family protein	HQN37_001450, ,DoxX family protein
RBAM_002900, ,thioredoxin family protein	HQN47_001455, ,thioredoxin family protein	HQN37_001455, ,thioredoxin family protein
RBAM_002910, ,DUF2512 family protein	HQN47_001460, ,YndM family protein	HQN37_001460, ,YndM family protein
RBAM_002920, ,cell wall hydrolase	HQN47_001465, ,cell wall hydrolase	HQN37_001465, ,cell wall hydrolase
RBAM_002930, ,alkaline phosphatase	HQN47_001470, ,alkaline phosphatase	HQN37_001470, ,alkaline phosphatase
RBAM_002940, ,twin-arginine translocase TatA/TatE family subunit	HQN47_001475, ,twin-arginine translocase TatA/TatE family subunit	HQN37_001475, ,twin-arginine translocase TatA/TatE family subunit
RBAM_002950, ,twin-arginine translocase subunit TatC	HQN47_001480, ,twin-arginine translocase subunit TatC	HQN37_001480, ,twin-arginine translocase subunit TatC
RBAM_002960, ,pyroglutamyl-peptidase I	HQN47_001485, ,pyroglutamyl-peptidase I	HQN37_001485, ,pyroglutamyl-peptidase I
RBAM_002970, ,aminotransferase class V-fold PLP-dependent enzyme	HQN47_001490, ,aminotransferase class V-fold PLP-dependent enzyme	HQN37_001490, ,aminotransferase class V-fold PLP-dependent enzyme
RBAM_002980, ,lincomycin efflux MFS transporter Lmr(B)	HQN47_001495, ,lincomycin efflux MFS transporter Lmr(B)	HQN37_001495, ,lincomycin efflux MFS transporter Lmr(B)
RBAM_002990, ,TetR/AcrR family transcriptional regulator	HQN47_001500, ,TetR/AcrR family transcriptional regulator	HQN37_001500, ,TetR/AcrR family transcriptional regulator
RBAM_003000, ,type II asparaginase	HQN47_001505, ,type II asparaginase	HQN37_001505, ,type II asparaginase
RBAM_003010, ,triacylglycerol lipase	HQN47_001510, ,triacylglycerol lipase	HQN37_001510, ,triacylglycerol lipase
RBAM_003020, ,hypothetical protein	HQN47_001515, ,SEC-C domain-containing protein	HQN37_001515, ,SEC-C domain-containing protein
RBAM_003030, ,aldo/keto reductase	HQN47_001520, ,aldo/keto reductase	HQN37_001520, ,aldo/keto reductase
RBAM_003040, ,DUF5105 domain-containing protein	HQN47_001525, ,DUF4352 domain-containing protein	HQN37_001525, ,DUF4352 domain-containing protein
RBAM_003050, ,DUF4901 domain-containing protein	HQN47_001530, ,DUF4901 domain-containing protein	HQN37_001530, ,DUF4901 domain-containing protein
RBAM_003060, ,DUF4901 domain-containing protein	HQN47_001535, ,DUF4901 domain-containing protein	HQN37_001535, ,DUF4901 domain-containing protein
RBAM_003070, ,M15 family metallopeptidase	HQN47_001540, ,M15 family metallopeptidase	HQN37_001540, ,M15 family metallopeptidase
RBAM_003080, ,tetratricopeptide repeat protein	HQN47_001545, ,tetratricopeptide repeat protein	HQN37_001545, ,tetratricopeptide repeat protein
RBAM_003090, ,glucose 1-dehydrogenase	HQN47_001550, ,glucose 1-dehydrogenase	HQN37_001550, ,glucose 1-dehydrogenase
RBAM_003100, ,alpha-glucosidase	HQN47_001555, ,alpha-glucosidase	HQN37_001555, ,alpha-glucosidase
RBAM_003110, ,zinc ABC transporter substrate-binding protein	HQN47_001560, ,metal ABC transporter substrate-binding protein	HQN37_001560, ,metal ABC transporter substrate-binding protein
RBAM_003120, ,metal ABC transporter ATP-binding protein	HQN47_001565, ,metal ABC transporter ATP-binding protein	HQN37_001565, ,metal ABC transporter ATP-binding protein
RBAM_003130, ,metal ABC transporter permease	HQN47_001570, ,metal ABC transporter permease	HQN37_001570, ,metal ABC transporter permease
RBAM_003140, ,LLM class flavin-dependent oxidoreductase	HQN47_001575, ,LLM class flavin-dependent oxidoreductase	HQN37_001575, ,LLM class flavin-dependent oxidoreductase
RBAM_003150, ,TerD family protein	HQN47_001580, ,TerD family protein	HQN37_001580, ,TerD family protein
RBAM_003160, ,TerD family protein	HQN47_001585, ,TerD family protein	HQN37_001585, ,TerD family protein
RBAM_003170, ,TerD family protein	HQN47_001590, ,TerD family protein	HQN37_001590, ,TerD family protein
RBAM_003180, ,TerC family protein	HQN47_001595, ,TerC family protein	HQN37_001595, ,TerC family protein
RBAM_003190, ,hypothetical protein	HQN47_001600, ,YceG family protein	HQN37_001600, ,YceG family protein
RBAM_003200, ,toxic anion resistance protein	HQN47_001605, ,toxic anion resistance protein	HQN37_001605, ,toxic anion resistance protein
RBAM_003210, ,MFS transporter	HQN47_001610, ,MFS transporter	HQN37_001610, ,MFS transporter
RBAM_003220, ,glycine betaine/L-proline ABC transporter ATP-binding protein	HQN47_001615, ,glycine/proline betaine ABC transporter ATP-binding protein OpuAA	HQN37_001615, ,glycine/proline betaine ABC transporter ATP-binding protein OpuAA
RBAM_003230, ,proline/glycine betaine ABC transporter permease	HQN47_001620, ,glycine/proline betaine ABC transporter permease subunit OpuAB	HQN37_001620, ,glycine/proline betaine ABC transporter permease subunit OpuAB
RBAM_003240, ,glycine/betaine ABC transporter	HQN47_001625, ,glycine/betaine ABC transporter	HQN37_001625, ,glycine/betaine ABC transporter
RBAM_003250, ,amidohydrolase	HQN47_001630, ,M20 peptidase aminoacylase family protein	HQN37_001630, ,M20 peptidase aminoacylase family protein
RBAM_003260, ,YfcC family protein	HQN47_001635, ,YfcC family protein	HQN37_001635, ,YfcC family protein
RBAM_003270, ,hypothetical protein	HQN47_001640, ,hypothetical protein	HQN37_001640, ,hypothetical protein
RBAM_003280, ,starch-binding protein	HQN47_001645, ,starch-binding protein	HQN37_001645, ,starch-binding protein
RBAM_003290, ,L-lactate dehydrogenase	HQN47_001650, ,L-lactate dehydrogenase	HQN37_001650, ,L-lactate dehydrogenase
RBAM_003300, ,MFS transporter	HQN47_001655, ,MFS transporter	HQN37_001655, ,MFS transporter
RBAM_003310, ,MarR family transcriptional regulator	HQN47_001660, ,MarR family transcriptional regulator	HQN37_001660, ,MarR family transcriptional regulator
RBAM_003320, ,amino acid transporter	HQN47_001665, ,LysE family translocator	HQN37_001665, ,LysE family translocator
RBAM_003330, ,hypothetical protein	HQN47_001670, ,YqcI/YcgG family protein	HQN37_001670, ,YqcI/YcgG family protein
RBAM_003340, ,amino acid permease	HQN47_001675, ,amino acid permease	HQN37_001675, ,amino acid permease
RBAM_003350, ,DUF1989 domain-containing protein	HQN47_001680, ,DUF1989 domain-containing protein	HQN37_001680, ,DUF1989 domain-containing protein
RBAM_003360, ,ammonia-dependent NAD(+) synthetase	HQN47_001685, ,ammonia-dependent NAD(+) synthetase	HQN37_001685, ,ammonia-dependent NAD(+) synthetase
RBAM_003370, ,antimicrobial peptide, Lci	HQN47_001690, ,antimicrobial peptide LCI	HQN37_001690, ,antimicrobial peptide LCI
RBAM_003380, ,tunicamycin resistance protein	HQN47_001695, ,tunicamycin resistance ATP-binding TmrB	HQN37_001695, ,tunicamycin resistance ATP-binding TmrB
RBAM_003390, ,sugar phosphate isomerase/epimerase	HQN47_001700, ,sugar phosphate isomerase/epimerase	HQN37_001700, ,sugar phosphate isomerase/epimerase
RBAM_003400, ,MFS transporter	HQN47_001705, ,MFS transporter	HQN37_001705, ,MFS transporter
RBAM_003410, ,shikimate kinase	HQN47_001710, ,shikimate kinase	HQN37_001710, ,shikimate kinase
RBAM_003420, ,acetylxylan esterase	HQN47_001715, ,cephalosporin C deacetylase	HQN37_001715, ,cephalosporin C deacetylase
RBAM_003430, ,nucleotidyltransferase domain-containing protein	HQN47_001720, ,nucleotidyltransferase domain-containing protein	HQN37_001720, ,nucleotidyltransferase domain-containing protein
RBAM_003440, ,proline dehydrogenase	HQN47_001725, ,proline dehydrogenase	HQN37_001725, ,proline dehydrogenase
RBAM_003450, ,L-glutamate gamma-semialdehyde dehydrogenase	HQN47_001730, ,L-glutamate gamma-semialdehyde dehydrogenase	HQN37_001730, ,L-glutamate gamma-semialdehyde dehydrogenase
RBAM_003460, ,sodium/proline symporter PutP	HQN47_001735, ,sodium/proline symporter PutP	HQN37_001735, ,sodium/proline symporter PutP
RBAM_003470, ,PucR family transcriptional regulator	HQN47_001740, ,PucR family transcriptional regulator	HQN37_001740, ,PucR family transcriptional regulator
RBAM_003480, ,NAD(P)/FAD-dependent oxidoreductase	HQN47_001745, ,NAD(P)/FAD-dependent oxidoreductase	HQN37_001745, ,NAD(P)/FAD-dependent oxidoreductase
RBAM_003490, ,uroporphyrinogen-III C-methyltransferase	HQN47_001750, ,uroporphyrinogen-III C-methyltransferase	HQN37_001750, ,uroporphyrinogen-III C-methyltransferase
RBAM_003500, ,nitrite reductase small subunit NirD	HQN47_001755, ,nitrite reductase small subunit NirD	HQN37_001755, ,nitrite reductase small subunit NirD
RBAM_003510, ,nitrite reductase large subunit	HQN47_001760, ,NADPH-nitrite reductase	HQN37_001760, ,NADPH-nitrite reductase
RBAM_003520, ,nitrite reductase	HQN47_001765, ,nitrate reductase	HQN37_001765, ,nitrate reductase
RBAM_003530, ,NAD(P)/FAD-dependent oxidoreductase	HQN47_001770, ,nitrite reductase large subunit NirB	HQN37_001770, ,nitrite reductase large subunit NirB
RBAM_003540, ,NarK/NasA family nitrate transporter	HQN47_001775, ,NarK/NasA family nitrate transporter	HQN37_001775, ,NarK/NasA family nitrate transporter
RBAM_003550, ,GTP-binding protein	HQN47_001780, ,GTP-binding protein	HQN37_001780, ,GTP-binding protein
RBAM_003560, ,glutathione-dependent formaldehyde dehydrogenase	HQN47_001785, ,glutathione-dependent formaldehyde dehydrogenase	HQN37_001785, ,glutathione-dependent formaldehyde dehydrogenase
RBAM_003570, ,RDD family protein	HQN47_001790, ,RDD family protein	HQN37_001790, ,RDD family protein
RBAM_003580, ,DUF2680 domain-containing protein	HQN47_001795, ,YckD family protein	HQN37_001795, ,YckD family protein
RBAM_003590, ,glycosyl hydrolase family protein	HQN47_001800, ,family 1 glycosylhydrolase	HQN37_001800, ,family 1 glycosylhydrolase
RBAM_003600, ,peptidase S24	HQN47_001805, ,competence protein ComJ	HQN37_001805, ,competence protein ComJ
RBAM_003610, ,sporulation protein	HQN47_001810, ,sporulation protein	HQN37_001810, ,sporulation protein
RBAM_003620, ,6-phospho-3-hexuloisomerase	HQN47_001815, ,6-phospho-3-hexuloisomerase	HQN37_001815, ,6-phospho-3-hexuloisomerase
RBAM_003630, ,3-hexulose-6-phosphate synthase	HQN47_001820, ,3-hexulose-6-phosphate synthase	HQN37_001820, ,3-hexulose-6-phosphate synthase
RBAM_003640, ,helix-turn-helix transcriptional regulator	HQN47_001825, ,helix-turn-helix transcriptional regulator	HQN37_001825, ,helix-turn-helix transcriptional regulator
RBAM_003650, ,surfactin non-ribosomal peptide synthetase SrfAA	HQN47_001830, ,surfactin non-ribosomal peptide synthetase SrfAA	HQN37_001830, ,surfactin non-ribosomal peptide synthetase SrfAA
RBAM_003680, ,surfactin non-ribosomal peptide synthetase SrfAC	HQN47_001855, ,surfactin non-ribosomal peptide synthetase SrfAC	HQN37_001855, ,surfactin non-ribosomal peptide synthetase SrfAC
RBAM_003690, ,surfactin biosynthesis thioesterase SrfAD	HQN47_001860, ,surfactin biosynthesis thioesterase SrfAD	HQN37_001860, ,surfactin biosynthesis thioesterase SrfAD
RBAM_003700, ,aminotransferase class I/II-fold pyridoxal phosphate-dependent enzyme	HQN47_001865, ,aminotransferase class I/II-fold pyridoxal phosphate-dependent enzyme	HQN37_001865, ,aminotransferase class I/II-fold pyridoxal phosphate-dependent enzyme
RBAM_003710, ,YcxB family protein	HQN47_001870, ,YcxB family protein	HQN37_001870, ,YcxB family protein
RBAM_003720, ,EamA family transporter	HQN47_001875, ,DMT family transporter	HQN37_001875, ,DMT family transporter
RBAM_003730, ,PLP-dependent aminotransferase family protein	HQN47_001880, ,PLP-dependent aminotransferase family protein	HQN37_001880, ,PLP-dependent aminotransferase family protein
RBAM_003740, ,4-phosphopantetheinyl transferase superfamily protein	HQN47_001885, ,4-phosphopantetheinyl transferase superfamily protein	HQN37_001885, ,4-phosphopantetheinyl transferase superfamily protein
RBAM_003750, ,YitT family protein	HQN47_001890, ,YitT family protein	HQN37_001890, ,YitT family protein
RBAM_003760, ,amino acid ABC transporter ATP-binding protein	HQN47_001895, ,cystine ABC transporter ATP-binding protein TcyC	HQN37_001895, ,cystine ABC transporter ATP-binding protein TcyC
RBAM_003770, ,amino acid ABC transporter permease	HQN47_001900, ,amino acid ABC transporter permease	HQN37_001900, ,amino acid ABC transporter permease
RBAM_003780, ,amino acid ABC transporter substrate-binding protein	HQN47_001905, ,cystine ABC transporter substrate-binding lipoprotein TcyA	HQN37_001905, ,cystine ABC transporter substrate-binding lipoprotein TcyA
RBAM_003790, ,LysR family transcriptional regulator	HQN47_001910, ,LysR family transcriptional regulator	HQN37_001910, ,LysR family transcriptional regulator
RBAM_003800, ,UbiX family flavin prenyltransferase	HQN47_001915, ,UbiX family flavin prenyltransferase	HQN37_001915, ,UbiX family flavin prenyltransferase
RBAM_003810, ,UbiD family decarboxylase	HQN47_001920, ,phenolic acid decarboxylase BsdC	HQN37_001920, ,phenolic acid decarboxylase BsdC
RBAM_003820, ,hypothetical protein	HQN47_001925, ,hypothetical protein	HQN37_001925, ,hypothetical protein
RBAM_003830, ,pyridoxamine 5-phosphate oxidase family protein	HQN47_001930, ,pyridoxamine 5-phosphate oxidase family protein	HQN37_001930, ,pyridoxamine 5-phosphate oxidase family protein
RBAM_003840, ,peptide MFS transporter	HQN47_001935, ,peptide MFS transporter	HQN37_001935, ,peptide MFS transporter
RBAM_003850, ,hypothetical protein	HQN47_001940, ,right-handed parallel beta-helix repeat-containing protein	HQN37_001940, ,right-handed parallel beta-helix repeat-containing protein
RBAM_003860, ,hypothetical protein	HQN47_001945, ,hypothetical protein	HQN37_001945, ,hypothetical protein
RBAM_003870, ,spore germination protein	HQN47_001950, ,spore germination protein	HQN37_001950, ,spore germination protein
RBAM_003880, ,Ger(x)C family spore germination protein	HQN47_001955, ,Ger(x)C family spore germination protein	HQN37_001955, ,Ger(x)C family spore germination protein
RBAM_003890, ,spore gernimation protein KB	HQN47_001960, ,spore germination protein	HQN37_001960, ,spore germination protein
RBAM_003900, ,LLM class flavin-dependent oxidoreductase	HQN47_001965, ,LLM class flavin-dependent oxidoreductase	HQN37_001965, ,LLM class flavin-dependent oxidoreductase
RBAM_003910, ,GNAT family N-acetyltransferase	HQN47_001970, ,GNAT family N-acetyltransferase	HQN37_001970, ,GNAT family N-acetyltransferase
RBAM_003920, ,amino acid ABC transporter substrate-binding protein	HQN47_001975, ,amino acid ABC transporter substrate-binding protein	HQN37_001975, ,amino acid ABC transporter substrate-binding protein
RBAM_003930, ,amino acid ABC transporter permease	HQN47_001980, ,amino acid ABC transporter permease	HQN37_001980, ,amino acid ABC transporter permease
RBAM_003940, ,amino acid ABC transporter ATP-binding protein	HQN47_001985, ,amino acid ABC transporter ATP-binding protein	HQN37_001985, ,amino acid ABC transporter ATP-binding protein
RBAM_003950, ,amidohydrolase	HQN47_001990, ,M20 peptidase aminoacylase family protein	HQN37_001990, ,M20 peptidase aminoacylase family protein
RBAM_003960, ,MmgE/PrpD family protein	HQN47_001995, ,MmgE/PrpD family protein	HQN37_001995, ,MmgE/PrpD family protein
RBAM_003970, ,ABC transporter ATP-binding protein	HQN47_002000, ,ABC transporter ATP-binding protein	HQN37_002000, ,ABC transporter ATP-binding protein
RBAM_003980, ,ABC transporter permease	HQN47_002005, ,ABC transporter permease	HQN37_002005, ,ABC transporter permease
RBAM_003990, ,response regulator transcription factor	HQN47_002010, ,response regulator transcription factor	HQN37_002010, ,response regulator transcription factor
RBAM_004000, ,HAMP domain-containing histidine kinase	HQN47_002015, ,HAMP domain-containing histidine kinase	HQN37_002015, ,HAMP domain-containing histidine kinase
RBAM_004010, ,tetratricopeptide repeat protein	HQN47_002020, ,tetratricopeptide repeat protein	HQN37_002020, ,tetratricopeptide repeat protein
RBAM_004020, ,phosphatase	HQN47_002025, ,PhrC/PhrF family phosphatase-inhibitory pheromone	HQN37_002025, ,PhrC/PhrF family phosphatase-inhibitory pheromone
RBAM_004030, ,YjcZ family sporulation protein	HQN47_002030, ,YjcZ family sporulation protein	HQN37_002030, ,YjcZ family sporulation protein
RBAM_004040, ,aspartate kinase	HQN47_002035, ,aspartate kinase	HQN37_002035, ,aspartate kinase
RBAM_004050, ,ABC transporter permease	HQN47_002040, ,ABC transporter permease	HQN37_002040, ,ABC transporter permease
RBAM_004060, ,iron chelate uptake ABC transporter family permease subunit	HQN47_002045, ,iron chelate uptake ABC transporter family permease subunit	HQN37_002045, ,iron chelate uptake ABC transporter family permease subunit
RBAM_004070, ,ABC transporter ATP-binding protein	HQN47_002050, ,ABC transporter ATP-binding protein	HQN37_002050, ,ABC transporter ATP-binding protein
RBAM_004080, ,siderophore ABC transporter substrate-binding protein	HQN47_002055, ,siderophore ABC transporter substrate-binding protein	HQN37_002055, ,siderophore ABC transporter substrate-binding protein
RBAM_004090, ,multidrug efflux MFS transporter	HQN47_002060, ,DHA2 family efflux MFS transporter permease subunit	HQN37_002060, ,DHA2 family efflux MFS transporter permease subunit
RBAM_004100, ,TetR/AcrR family transcriptional regulator	HQN47_002065, ,TetR/AcrR family transcriptional regulator	HQN37_002065, ,TetR/AcrR family transcriptional regulator
RBAM_004110, ,oxygen-insensitive NADPH nitroreductase	HQN47_002070, ,oxygen-insensitive NADPH nitroreductase	HQN37_002070, ,oxygen-insensitive NADPH nitroreductase
RBAM_004120, ,antibiotic biosynthesis monooxygenase	HQN47_002075, ,antibiotic biosynthesis monooxygenase	HQN37_002075, ,antibiotic biosynthesis monooxygenase
RBAM_004130, ,helix-turn-helix transcriptional regulator	HQN47_002080, ,ArsR family transcriptional regulator	HQN37_002080, ,ArsR family transcriptional regulator
RBAM_004140, ,PLP-dependent aminotransferase family protein	HQN47_002085, ,PLP-dependent aminotransferase family protein	HQN37_002085, ,PLP-dependent aminotransferase family protein
RBAM_004150, ,4-aminobutyrate--2-oxoglutarate transaminase	HQN47_002090, ,4-aminobutyrate--2-oxoglutarate transaminase	HQN37_002090, ,4-aminobutyrate--2-oxoglutarate transaminase
RBAM_004160, ,NAD-dependent succinate-semialdehyde dehydrogenase	HQN47_002095, ,succinate-semialdehyde dehydrogenase	HQN37_002095, ,succinate-semialdehyde dehydrogenase
RBAM_004170, ,glucose transporter GlcU	HQN47_002100, ,GRP family sugar transporter	HQN37_002100, ,GRP family sugar transporter
RBAM_004180, ,glucose 1-dehydrogenase	HQN47_002105, ,glucose 1-dehydrogenase	HQN37_002105, ,glucose 1-dehydrogenase
RBAM_004190, ,DUF1775 domain-containing protein	HQN47_002110, ,DUF1775 domain-containing protein	HQN37_002110, ,DUF1775 domain-containing protein
RBAM_004200, ,copper transporter	HQN47_002115, ,copper resistance CopC/CopD family protein	HQN37_002115, ,copper resistance CopC/CopD family protein
RBAM_004210, ,DeoR/GlpR transcriptional regulator	HQN47_002120, ,DeoR family transcriptional regulator	HQN37_002120, ,DeoR family transcriptional regulator
RBAM_004220, ,hypothetical protein	HQN47_002125, ,hypothetical protein	HQN37_002125, ,hypothetical protein
RBAM_004230, ,PTS mannitol transporter subunit IICB	HQN47_002130, ,PTS mannitol transporter subunit IICB	HQN37_002130, ,PTS mannitol transporter subunit IICB
RBAM_004240, ,PTS mannitol transporter subunit IIA	HQN47_002135, ,PTS sugar transporter subunit IIA	HQN37_002135, ,PTS sugar transporter subunit IIA
RBAM_004250, ,mannitol-1-phosphate 5-dehydrogenase	HQN47_002140, ,mannitol-1-phosphate 5-dehydrogenase	HQN37_002140, ,mannitol-1-phosphate 5-dehydrogenase
RBAM_004260, ,beta-hydroxyacyl-ACP dehydratase	HQN47_002145, ,beta-hydroxyacyl-ACP dehydratase	HQN37_002145, ,beta-hydroxyacyl-ACP dehydratase
RBAM_38235, ,hypothetical protein	HQN47_002150, ,hypothetical protein	HQN37_002150, ,hypothetical protein
RBAM_004270, ,HAD family phosphatase	HQN47_002155, ,Cof-type HAD-IIB family hydrolase	HQN37_002155, ,Cof-type HAD-IIB family hydrolase
RBAM_004280, ,LamB/YcsF family protein	HQN47_002160, ,LamB/YcsF family protein	HQN37_002160, ,LamB/YcsF family protein
RBAM_004290, ,divalent metal cation transporter	HQN47_002165, ,divalent metal cation transporter	HQN37_002165, ,divalent metal cation transporter
RBAM_004300, ,putative hydro-lyase	HQN47_002170, ,putative hydro-lyase	HQN37_002170, ,putative hydro-lyase
RBAM_004310, ,5-oxoprolinase subunit PxpB	HQN47_002175, ,5-oxoprolinase subunit PxpB	HQN37_002175, ,5-oxoprolinase subunit PxpB
RBAM_004320, ,biotin-dependent carboxyltransferase family protein	HQN47_002180, ,biotin-dependent carboxyltransferase family protein	HQN37_002180, ,biotin-dependent carboxyltransferase family protein
RBAM_004330, ,IclR family transcriptional regulator	HQN47_002185, ,IclR family transcriptional regulator	HQN37_002185, ,IclR family transcriptional regulator
RBAM_004340, ,spore gernimation protein	HQN47_002190, ,GDSL-type esterase/lipase family protein	HQN37_002190, ,GDSL-type esterase/lipase family protein
RBAM_004350, ,DUF3953 domain-containing protein	HQN47_002195, ,YczI family protein	HQN37_002195, ,YczI family protein
RBAM_004360, ,antibiotic biosynthesis monooxygenase	HQN47_002200, ,antibiotic biosynthesis monooxygenase	HQN37_002200, ,antibiotic biosynthesis monooxygenase
RBAM_004370, ,penicillin-binding transpeptidase domain-containing protein	HQN47_002205, ,penicillin-binding transpeptidase domain-containing protein	HQN37_002205, ,penicillin-binding transpeptidase domain-containing protein
RBAM_004380, ,aldo/keto reductase family oxidoreductase	HQN47_002210, ,aldo/keto reductase family oxidoreductase	HQN37_002210, ,aldo/keto reductase family oxidoreductase
RBAM_004390, ,transcription antiterminator	HQN47_002215, ,transcription antiterminator	HQN37_002215, ,transcription antiterminator
RBAM_004400, ,acyl--CoA ligase	HQN47_002220, ,acyl--CoA ligase	HQN37_002220, ,acyl--CoA ligase
RBAM_004410, ,SDR family oxidoreductase	HQN47_002225, ,SDR family oxidoreductase	HQN37_002225, ,SDR family oxidoreductase
RBAM_004420, ,D-lyxose/D-mannose family sugar isomerase	HQN47_002230, ,D-lyxose/D-mannose family sugar isomerase	HQN37_002230, ,D-lyxose/D-mannose family sugar isomerase
RBAM_004430, ,GNAT family N-acetyltransferase	HQN47_002235, ,GNAT family N-acetyltransferase	HQN37_002235, ,GNAT family N-acetyltransferase
RBAM_004440, ,general stress protein	HQN47_002240, ,pyridoxamine 5-phosphate oxidase family protein	HQN37_002240, ,pyridoxamine 5-phosphate oxidase family protein
RBAM_004450, ,DUF2837 family protein	HQN47_002245, ,lipid II flippase Amj family protein	HQN37_002245, ,lipid II flippase Amj family protein
RBAM_004460, ,DUF3817 domain-containing protein	HQN47_002250, ,DUF3817 domain-containing protein	HQN37_002250, ,DUF3817 domain-containing protein
RBAM_004470, ,Lrp/AsnC family transcriptional regulator	HQN47_002255, ,Lrp/AsnC family transcriptional regulator	HQN37_002255, ,Lrp/AsnC family transcriptional regulator
RBAM_004480, ,DNA topoisomerase III	HQN47_002260, ,DNA topoisomerase III	HQN37_002260, ,DNA topoisomerase III
RBAM_004490, ,lipoprotein YdaJ	HQN47_002265, ,lipoprotein YdaJ	HQN37_002265, ,lipoprotein YdaJ
RBAM_004500, ,diguanylate cyclase	HQN47_002270, ,diguanylate cyclase	HQN37_002270, ,diguanylate cyclase
RBAM_004510, ,DUF2334 domain-containing protein	HQN47_002275, ,DUF2334 domain-containing protein	HQN37_002275, ,DUF2334 domain-containing protein
RBAM_004520, ,glycosyltransferase family 2 protein	HQN47_002280, ,glycosyltransferase	HQN37_002280, ,glycosyltransferase
RBAM_004530, ,cellulose biosynthesis cyclic di-GMP-binding regulatory protein BcsB	HQN47_002285, ,cellulose biosynthesis cyclic di-GMP-binding regulatory protein BcsB	HQN37_002285, ,cellulose biosynthesis cyclic di-GMP-binding regulatory protein BcsB
RBAM_004540, ,APC family permease	HQN47_002290, ,APC family permease	HQN37_002290, ,APC family permease
RBAM_004550, ,NUDIX hydrolase	HQN47_002295, ,NUDIX hydrolase	HQN37_002295, ,NUDIX hydrolase
RBAM_004560, ,pyruvate oxidase	HQN47_002300, ,pyruvate oxidase	HQN37_002300, ,pyruvate oxidase
RBAM_004580, ,spore germination protein	HQN47_002315, ,spore germination protein	HQN37_002315, ,spore germination protein
RBAM_38250, ,DUF2651 domain-containing protein	HQN47_002325, ,DUF2651 family protein	HQN37_002325, ,DUF2651 family protein
RBAM_004600, ,tetratricopeptide repeat protein	HQN47_002330, ,tetratricopeptide repeat protein	HQN37_002330, ,tetratricopeptide repeat protein
RBAM_004620, ,hypothetical protein	HQN47_002335, ,hypothetical protein	HQN37_002335, ,hypothetical protein
RBAM_004630, ,hypothetical protein	HQN47_002340, ,hypothetical protein	HQN37_002340, ,hypothetical protein
RBAM_38260, ,hypothetical protein	HQN47_002345, ,hypothetical protein	HQN37_002345, ,hypothetical protein
RBAM_004650, ,hypothetical protein	HQN47_002350, ,hypothetical protein	HQN37_002350, ,hypothetical protein
RBAM_004660, ,divalent metal cation transporter	HQN47_002355, ,Nramp family divalent metal transporter	HQN37_002355, ,Nramp family divalent metal transporter
RBAM_004680, ,SH3 domain-containing protein	HQN47_002360, ,SH3 domain-containing protein	HQN37_002360, ,SH3 domain-containing protein
RBAM_004700, ,hypothetical protein	HQN47_002370, ,YvaD family protein	HQN37_002370, ,YvaD family protein
RBAM_004710, ,multidrug efflux SMR transporter	HQN47_002375, ,multidrug efflux SMR transporter	HQN37_002375, ,multidrug efflux SMR transporter
RBAM_004720, ,EcsC family protein	HQN47_002380, ,EcsC family protein	HQN37_002380, ,EcsC family protein
RBAM_004730, ,glucose starvation-inducible protein B	HQN47_002385, ,glucose starvation-inducible protein GsiB	HQN37_002385, ,general stress protein
RBAM_004740, ,cupin domain-containing protein	HQN47_002390, ,cupin domain-containing protein	HQN37_002390, ,cupin domain-containing protein
RBAM_004750, ,DUF4937 domain-containing protein	HQN47_002395, ,YdbC family protein	HQN37_002395, ,YdbC family protein
RBAM_004760, ,manganese catalase family protein	HQN47_002400, ,manganese catalase family protein	HQN37_002400, ,manganese catalase family protein
RBAM_004770, ,TRAP transporter substrate-binding protein	HQN47_002405, ,TRAP transporter substrate-binding protein	HQN37_002405, ,TRAP transporter substrate-binding protein
RBAM_004780, ,sensor histidine kinase	HQN47_002410, ,sensor histidine kinase	HQN37_002410, ,sensor histidine kinase
RBAM_004790, ,response regulator	HQN47_002415, ,response regulator	HQN37_002415, ,response regulator
RBAM_004800, ,dicarboxylate/amino acid:cation symporter	HQN47_002420, ,C4-dicarboxylate transporter DctP	HQN37_002420, ,C4-dicarboxylate transporter DctP
RBAM_004810, ,AI-2E family transporter	HQN47_002425, ,AI-2E family transporter	HQN37_002425, ,AI-2E family transporter
RBAM_004820, ,ABC transporter ATP-binding protein	HQN47_002430, ,ABC transporter ATP-binding protein	HQN37_002430, ,ABC transporter ATP-binding protein
RBAM_004830, ,ABC transporter permease	HQN47_002435, ,ABC transporter permease	HQN37_002435, ,ABC transporter permease
RBAM_004840, ,hypothetical protein	HQN47_002440, ,hypothetical protein	HQN37_002440, ,hypothetical protein
RBAM_004850, ,acyl-CoA dehydrogenase	HQN47_002445, ,acyl-CoA/acyl-ACP dehydrogenase	HQN37_002445, ,acyl-CoA/acyl-ACP dehydrogenase
RBAM_004860, ,Fur-regulated basic protein FbpB	HQN47_002450, ,Fur-regulated basic protein FbpB	HQN37_002450, ,Fur-regulated basic protein FbpB
RBAM_38265, ,Fur-regulated basic protein FbpA	HQN47_002455, ,Fur-regulated basic protein FbpA	HQN37_002455, ,Fur-regulated basic protein FbpA
RBAM_004890, ,thioredoxin family protein	HQN47_002465, ,thioredoxin family protein	HQN37_002465, ,thioredoxin family protein
RBAM_004900, ,D-alanine--D-alanine ligase	HQN47_002470, ,D-alanine--D-alanine ligase	HQN37_002470, ,D-alanine--D-alanine ligase
RBAM_004910, ,UDP-N-acetylmuramoyl-tripeptide--D-alanyl-D- alanine ligase	HQN47_002475, ,UDP-N-acetylmuramoyl-tripeptide--D-alanyl-D- alanine ligase	HQN37_002475, ,UDP-N-acetylmuramoyl-tripeptide--D-alanyl-D- alanine ligase
RBAM_004920, ,ATP-dependent RNA helicase CshA	HQN47_002480, ,ATP-dependent RNA helicase CshA	HQN37_002480, ,ATP-dependent RNA helicase CshA
RBAM_004930, ,hypothetical protein	HQN47_002485, ,PH domain-containing protein	HQN37_002485, ,PH domain-containing protein
RBAM_004940, ,hypothetical protein	HQN47_002490, ,PH domain-containing protein	HQN37_002490, ,PH domain-containing protein
RBAM_004950, ,rhomboid family intramembrane serine protease	HQN47_002495, ,rhomboid family intramembrane serine protease	HQN37_002495, ,rhomboid family intramembrane serine protease
RBAM_004960, ,holo-ACP synthase	HQN47_002500, ,holo-ACP synthase	HQN37_002500, ,holo-ACP synthase
RBAM_004970, ,outer membrane lipoprotein carrier protein LolA	HQN47_002505, ,outer membrane lipoprotein carrier protein LolA	HQN37_002505, ,outer membrane lipoprotein carrier protein LolA
RBAM_004980, ,alanine racemase	HQN47_002510, ,alanine racemase	HQN37_002510, ,alanine racemase
RBAM_004990, ,CopG family ribbon-helix-helix protein	HQN47_002515, ,type II toxin-antitoxin system antitoxin EndoAI	HQN37_002515, ,type II toxin-antitoxin system antitoxin EndoAI
RBAM_005000, ,type II toxin-antitoxin system endoribonuclease NdoA	HQN47_002520, ,type II toxin-antitoxin system endoribonuclease NdoA	HQN37_002520, ,type II toxin-antitoxin system endoribonuclease NdoA
RBAM_005010, ,STAS domain-containing protein	HQN47_002525, ,STAS domain-containing protein	HQN37_002525, ,STAS domain-containing protein
RBAM_005020, ,STAS domain-containing protein	HQN47_002530, ,RsbT antagonist protein RsbS	HQN37_002530, ,RsbT antagonist protein RsbS
RBAM_005030, ,anti-sigma regulatory factor	HQN47_002535, ,anti-sigma regulatory factor	HQN37_002535, ,anti-sigma regulatory factor
RBAM_005040, ,PP2C family protein-serine/threonine phosphatase	HQN47_002540, ,PP2C family protein-serine/threonine phosphatase	HQN37_002540, ,PP2C family protein-serine/threonine phosphatase
RBAM_005050, ,anti-sigma factor antagonist	HQN47_002545, ,anti-sigma factor antagonist RsbV	HQN37_002545, ,anti-sigma factor antagonist RsbV
RBAM_005060, ,anti-sigma B factor RsbW	HQN47_002550, ,anti-sigma B factor RsbW	HQN37_002550, ,anti-sigma B factor RsbW
RBAM_005070, ,RNA polymerase sigma factor SigB	HQN47_002555, ,RNA polymerase sigma factor SigB	HQN37_002555, ,RNA polymerase sigma factor SigB
RBAM_005080, ,phosphoserine phosphatase	HQN47_002560, ,SpoIIE family protein phosphatase	HQN37_002560, ,SpoIIE family protein phosphatase
RBAM_005090, ,RNA-binding transcriptional accessory protein	HQN47_002565, ,RNA-binding transcriptional accessory protein	HQN37_002565, ,RNA-binding transcriptional accessory protein
RBAM_005100, ,cortex morphogenetic protein CmpA	HQN47_002570, ,cortex morphogenetic protein CmpA	HQN37_002570, ,cortex morphogenetic protein CmpA
RBAM_005110, ,SprT family protein	HQN47_002575, ,SprT family protein	HQN37_002575, ,SprT family protein
RBAM_005190, ,NAD(P)H-dependent oxidoreductase	HQN47_002620, ,NAD(P)H-dependent oxidoreductase	HQN37_002620, ,NAD(P)H-dependent oxidoreductase
RBAM_005200, ,ester cyclase	HQN47_002625, ,ester cyclase	HQN37_002625, ,ester cyclase
RBAM_005210, ,MBL fold metallo-hydrolase	HQN47_002630, ,MBL fold metallo-hydrolase	HQN37_002630, ,MBL fold metallo-hydrolase
RBAM_005220, ,Lrp/AsnC family transcriptional regulator	HQN47_002635, ,Lrp/AsnC family transcriptional regulator	HQN37_002635, ,Lrp/AsnC family transcriptional regulator
RBAM_005230, ,alpha/beta hydrolase	HQN47_002645, ,alpha/beta hydrolase	HQN37_002645, ,alpha/beta hydrolase
RBAM_005260, ,MFS transporter	HQN47_002655, ,MFS transporter	HQN37_002655, ,MFS transporter
RBAM_005280, ,cystatin-like fold lipoprotein	HQN47_002665, ,DUF4467 domain-containing protein	HQN37_002665, ,DUF4467 domain-containing protein
RBAM_005290, ,MaoC family dehydratase	HQN47_002670, ,MaoC family dehydratase	HQN37_002670, ,MaoC family dehydratase
RBAM_005300, ,MmcQ/YjbR family DNA-binding protein	HQN47_002675, ,MmcQ/YjbR family DNA-binding protein	HQN37_002675, ,MmcQ/YjbR family DNA-binding protein
RBAM_005310, ,Rrf2 family transcriptional regulator	HQN47_002685, ,Rrf2 family transcriptional regulator	HQN37_002685, ,Rrf2 family transcriptional regulator
RBAM_005320, ,NAD(P)-dependent oxidoreductase	HQN47_002690, ,NAD(P)-dependent oxidoreductase	HQN37_002690, ,NAD(P)-dependent oxidoreductase
RBAM_005330, ,TetR/AcrR family transcriptional regulator	HQN47_002695, ,TetR/AcrR family transcriptional regulator	HQN37_002695, ,TetR/AcrR family transcriptional regulator
RBAM_005340, ,SDR family NAD(P)-dependent oxidoreductase	HQN47_002700, ,SDR family NAD(P)-dependent oxidoreductase	HQN37_002700, ,SDR family NAD(P)-dependent oxidoreductase
RBAM_005350, ,NADP-dependent oxidoreductase	HQN47_002705, ,NADP-dependent oxidoreductase	HQN37_002705, ,NADP-dependent oxidoreductase
RBAM_005360, ,NAD(P)-dependent alcohol dehydrogenase	HQN47_002710, ,NAD(P)-dependent alcohol dehydrogenase	HQN37_002710, ,NAD(P)-dependent alcohol dehydrogenase
RBAM_005370, ,helix-turn-helix transcriptional regulator	HQN47_002715, ,helix-turn-helix transcriptional regulator	HQN37_002715, ,helix-turn-helix transcriptional regulator
RBAM_005380, ,fatty acid desaturase	HQN47_002720, ,fatty acid desaturase	HQN37_002720, ,fatty acid desaturase
RBAM_38285, ,hypothetical protein	HQN47_002725, ,molecular chaperone TorD family protein	HQN37_002725, ,molecular chaperone TorD family protein
RBAM_005400, ,cold shock protein CspC	HQN47_002730, ,cold shock protein CspC	HQN37_002730, ,cold shock protein CspC
RBAM_005410, ,CarD family transcriptional regulator	HQN47_002735, ,CarD family transcriptional regulator	HQN37_002735, ,CarD family transcriptional regulator
RBAM_005420, ,metal-sensitive transcriptional regulator	HQN47_002740, ,metal-sensitive transcriptional regulator	HQN37_002740, ,metal-sensitive transcriptional regulator
RBAM_005430, ,hypothetical protein	HQN47_002745, ,DsrE/DsrF/DrsH-like family protein	HQN37_002745, ,DsrE/DsrF/DrsH-like family protein
RBAM_005440, ,rhodanese-like domain-containing protein	HQN47_002750, ,rhodanese-like domain-containing protein	HQN37_002750, ,rhodanese-like domain-containing protein
RBAM_005450, ,hypothetical protein	HQN47_002755, ,sulfurtransferase TusA family protein	HQN37_002755, ,sulfurtransferase TusA family protein
RBAM_005470, ,hypothetical protein	HQN47_002765, ,sulfurtransferase TusA family protein	HQN37_002765, ,sulfurtransferase TusA family protein
RBAM_005480, ,sulfite exporter TauE/SafE family protein	HQN47_002770, ,sulfite exporter TauE/SafE family protein	HQN37_002770, ,sulfite exporter TauE/SafE family protein
RBAM_005490, ,amino acid racemase	HQN47_002775, ,amino acid racemase	HQN37_002775, ,amino acid racemase
RBAM_005500, ,DUF2812 domain-containing protein	HQN47_002780, ,DUF2812 domain-containing protein	HQN37_002780, ,DUF2812 domain-containing protein
RBAM_005510, ,PadR family transcriptional regulator	HQN47_002785, ,helix-turn-helix transcriptional regulator	HQN37_002785, ,helix-turn-helix transcriptional regulator
RBAM_005520, ,MarR family transcriptional regulator	HQN47_002790, ,helix-turn-helix domain-containing GNAT family N-acetyltransferase	HQN37_002790, ,helix-turn-helix domain-containing GNAT family N-acetyltransferase
RBAM_005530, ,MFS transporter	HQN47_002795, ,MFS transporter	HQN37_002795, ,MFS transporter
RBAM_005540, ,protein teg	HQN47_002800, ,patatin-like phospholipase family protein	HQN37_002800, ,patatin-like phospholipase family protein
RBAM_005550, ,DinB family protein	HQN47_002805, ,DinB family protein	HQN37_002805, ,DinB family protein
RBAM_005560, ,cupin domain-containing protein	HQN47_002810, ,cupin domain-containing protein	HQN37_002810, ,cupin domain-containing protein
RBAM_38290, ,hypothetical protein	HQN47_002815, ,hypothetical protein	HQN37_002815, ,hypothetical protein
RBAM_005570, ,hypothetical protein	HQN47_002820, ,hypothetical protein	HQN37_002820, ,hypothetical protein
RBAM_005580, ,FAD-binding oxidoreductase	HQN47_002825, ,FAD-binding oxidoreductase	HQN37_002825, ,FAD-binding oxidoreductase
RBAM_005590, ,VOC family protein	HQN47_002830, ,VOC family protein	HQN37_002830, ,VOC family protein
RBAM_005600, ,cation transporter	HQN47_002835, ,cation diffusion facilitator family transporter	HQN37_002835, ,cation diffusion facilitator family transporter
RBAM_005610, ,NAD(P)/FAD-dependent oxidoreductase	HQN47_002840, ,NAD(P)/FAD-dependent oxidoreductase	HQN37_002840, ,NAD(P)/FAD-dependent oxidoreductase
RBAM_38295, ,hypothetical protein	HQN47_002845, ,hypothetical protein	HQN37_002845, ,hypothetical protein
RBAM_005620, ,cupin domain-containing protein	HQN47_002850, ,cupin domain-containing protein	HQN37_002850, ,cupin domain-containing protein
RBAM_005630, ,DinB family protein	HQN47_002860, ,DinB family protein	HQN37_002860, ,DinB family protein
RBAM_005640, ,dihydrodipicolinate synthase family protein	HQN47_002865, ,dihydrodipicolinate synthase family protein	HQN37_002865, ,dihydrodipicolinate synthase family protein
RBAM_38300, ,hypothetical protein	HQN47_002870, ,hypothetical protein	HQN37_002870, ,hypothetical protein
RBAM_005660, ,23S rRNA (adenine(2503)-C(8))-methyltransferase ClbA	HQN47_002875, ,23S rRNA (adenine(2503)-C(8))-methyltransferase ClbA	HQN37_002875, ,23S rRNA (adenine(2503)-C(8))-methyltransferase ClbA
RBAM_005670, ,hypothetical protein	HQN47_002880, ,hypothetical protein	HQN37_002880, ,hypothetical protein
RBAM_005680, ,nucleoside 2-deoxyribosyltransferase	HQN47_002885, ,nucleoside 2-deoxyribosyltransferase domain-containing protein	HQN37_002885, ,nucleoside 2-deoxyribosyltransferase domain-containing protein
RBAM_005690, ,thymidylate synthase	HQN47_002890, ,thymidylate synthase	HQN37_002890, ,thymidylate synthase
RBAM_005700, ,class I SAM-dependent methyltransferase	HQN47_002895, ,methyltransferase domain-containing protein	HQN37_002895, ,methyltransferase domain-containing protein
RBAM_005710, ,bifunctional hydroxymethylpyrimidine kinase/phosphomethylpyrimidine kinase	HQN47_002900, ,bifunctional hydroxymethylpyrimidine kinase/phosphomethylpyrimidine kinase	HQN37_002900, ,bifunctional hydroxymethylpyrimidine kinase/phosphomethylpyrimidine kinase
RBAM_005720, ,HAD-IIA family hydrolase	HQN47_002905, ,HAD-IIA family hydrolase	HQN37_002905, ,HAD-IIA family hydrolase
RBAM_005730, ,arsenic resistance protein	HQN47_002910, ,arsenic resistance protein	HQN37_002910, ,arsenic resistance protein
RBAM_005740, ,NAD(P)-dependent alcohol dehydrogenase	HQN47_002915, ,NAD(P)-dependent alcohol dehydrogenase	HQN37_002915, ,NAD(P)-dependent alcohol dehydrogenase
RBAM_005750, ,MerR family transcriptional regulator	HQN47_002920, ,MerR family transcriptional regulator	HQN37_002920, ,MerR family transcriptional regulator
RBAM_005760, ,Na+/H+ antiporter NhaC family protein	HQN47_002925, ,Na+/H+ antiporter NhaC family protein	HQN37_002925, ,Na+/H+ antiporter NhaC family protein
RBAM_005770, ,PLP-dependent aminotransferase family protein	HQN47_002930, ,PLP-dependent aminotransferase family protein	HQN37_002930, ,PLP-dependent aminotransferase family protein
RBAM_005780, ,FMN-binding negative transcriptional regulator	HQN47_002935, ,FMN-binding negative transcriptional regulator	HQN37_002935, ,FMN-binding negative transcriptional regulator
RBAM_005790, ,methyltransferase	HQN47_002940, ,methyltransferase	HQN37_002940, ,methyltransferase
RBAM_005800, ,response regulator transcription factor	HQN47_002945, ,response regulator transcription factor	HQN37_002945, ,response regulator transcription factor
RBAM_005810, ,HAMP domain-containing histidine kinase	HQN47_002950, ,HAMP domain-containing histidine kinase	HQN37_002950, ,HAMP domain-containing histidine kinase
RBAM_005820, ,TVP38/TMEM64 family protein	HQN47_002955, ,VTT domain-containing protein	HQN37_002955, ,VTT domain-containing protein
RBAM_005830, ,MFS transporter	HQN47_002960, ,MFS transporter	HQN37_002960, ,MFS transporter
RBAM_005840, ,TetR/AcrR family transcriptional regulator	HQN47_002965, ,TetR/AcrR family transcriptional regulator	HQN37_002965, ,TetR/AcrR family transcriptional regulator
RBAM_005850, ,DMT family transporter	HQN47_002970, ,DMT family transporter	HQN37_002970, ,DMT family transporter
RBAM_005860, ,PLP-dependent aminotransferase family protein	HQN47_002975, ,PLP-dependent aminotransferase family protein	HQN37_002975, ,PLP-dependent aminotransferase family protein
RBAM_005870, ,spore coat protein	HQN47_002980, ,spore coat protein	HQN37_002980, ,spore coat protein
RBAM_005880, ,hypothetical protein	HQN47_002985, ,hypothetical protein	HQN37_002985, ,hypothetical protein
RBAM_005890, ,glutathione-dependent formaldehyde dehydrogenase	HQN47_002990, ,glutathione-dependent formaldehyde dehydrogenase	HQN37_002990, ,glutathione-dependent formaldehyde dehydrogenase
RBAM_005900, ,spore coat protein	HQN47_002995, ,spore coat protein	HQN37_002995, ,spore coat protein
RBAM_005910, ,spore gernimation protein GerQ	HQN47_003000, ,spore gernimation protein GerQ	HQN37_003000, ,spore gernimation protein GerQ
RBAM_005920, ,sensor histidine kinase	HQN47_003005, ,sensor histidine kinase	HQN37_003005, ,sensor histidine kinase
RBAM_005930, ,response regulator transcription factor	HQN47_003010, ,response regulator transcription factor	HQN37_003010, ,response regulator transcription factor
RBAM_005940, ,MMPL family transporter	HQN47_003015, ,MMPL family transporter	HQN37_003015, ,MMPL family transporter
RBAM_005950, ,gamma-glutamyl-gamma-aminobutyrate hydrolase family protein	HQN47_003020, ,gamma-glutamyl-gamma-aminobutyrate hydrolase family protein	HQN37_003020, ,gamma-glutamyl-gamma-aminobutyrate hydrolase family protein
RBAM_005960, ,ABC-F type ribosomal protection protein	HQN47_003025, ,ABC-F type ribosomal protection protein	HQN37_003025, ,ABC-F type ribosomal protection protein
RBAM_005970, ,GNAT family N-acetyltransferase	HQN47_003030, ,GNAT family N-acetyltransferase	HQN37_003030, ,GNAT family N-acetyltransferase
RBAM_005980, ,YitT family protein	HQN47_003035, ,YitT family protein	HQN37_003035, ,YitT family protein
RBAM_005990, ,glycerol dehydrogenase	HQN47_003040, ,glycerol dehydrogenase	HQN37_003040, ,glycerol dehydrogenase
RBAM_006000, ,Bcr/CflA family efflux MFS transporter	HQN47_003045, ,Bcr/CflA family efflux MFS transporter	HQN37_003045, ,Bcr/CflA family efflux MFS transporter
RBAM_006010, ,beta-ketoacyl-ACP synthase II	HQN47_003050, ,beta-ketoacyl-ACP synthase II	HQN37_003050, ,beta-ketoacyl-ACP synthase II
RBAM_006020, ,helix-turn-helix domain-containing protein	HQN47_003055, ,helix-turn-helix transcriptional regulator	HQN37_003055, ,helix-turn-helix transcriptional regulator
RBAM_006030, ,sulfite exporter TauE/SafE family protein	HQN47_003060, ,sulfite exporter TauE/SafE family protein	HQN37_003060, ,sulfite exporter TauE/SafE family protein
RBAM_006040, ,GNAT family N-acetyltransferase	HQN47_003065, ,GNAT family N-acetyltransferase	HQN37_003065, ,GNAT family N-acetyltransferase
RBAM_006050, ,MerR family transcriptional regulator	HQN47_003070, ,MerR family transcriptional regulator	HQN37_003070, ,MerR family transcriptional regulator
RBAM_006060, ,DMT family transporter	HQN47_003075, ,DMT family transporter	HQN37_003075, ,DMT family transporter
RBAM_006070, ,NUDIX hydrolase	HQN47_003080, ,NUDIX hydrolase	HQN37_003080, ,NUDIX hydrolase
RBAM_006080, ,class I SAM-dependent methyltransferase	HQN47_003085, ,class I SAM-dependent methyltransferase	HQN37_003085, ,class I SAM-dependent methyltransferase
RBAM_006100, ,GntR family transcriptional regulator	HQN47_003095, ,GntR family transcriptional regulator	HQN37_003095, ,GntR family transcriptional regulator
RBAM_006110, ,UDP-glucosyltransferase	HQN47_003100, ,UDP-glucosyltransferase	HQN37_003100, ,UDP-glucosyltransferase
RBAM_006120, ,hypothetical protein	HQN47_003105, ,hypothetical protein	HQN37_003105, ,hypothetical protein
RBAM_006130, ,hypothetical protein	HQN47_003110, ,hypothetical protein	HQN37_003110, ,hypothetical protein
RBAM_006140, ,beta-lactamase family protein	HQN47_003115, ,beta-lactamase family protein	HQN37_003115, ,beta-lactamase family protein
RBAM_006150, ,DUF1541 domain-containing protein	HQN47_003125, ,YdhK family protein	HQN37_003125, ,YdhK family protein
RBAM_006160, ,MFS transporter	HQN47_003130, ,MFS transporter	HQN37_003130, ,MFS transporter
RBAM_006170, ,GntR family transcriptional regulator	HQN47_003135, ,GntR family transcriptional regulator	HQN37_003135, ,GntR family transcriptional regulator
RBAM_006180, ,FadR family transcriptional regulator	HQN47_003140, ,FadR family transcriptional regulator	HQN37_003140, ,FadR family transcriptional regulator
RBAM_006190, ,MFS transporter	HQN47_003145, ,MFS transporter	HQN37_003145, ,MFS transporter
RBAM_006200, ,multidrug efflux SMR transporter	HQN47_003150, ,multidrug efflux SMR transporter	HQN37_003150, ,multidrug efflux SMR transporter
RBAM_006210, ,multidrug efflux SMR transporter	HQN47_003155, ,multidrug efflux SMR transporter	HQN37_003155, ,multidrug efflux SMR transporter
RBAM_006220, ,TetR/AcrR family transcriptional regulator	HQN47_003160, ,TetR family transcriptional regulator	HQN37_003160, ,TetR family transcriptional regulator
RBAM_006230, ,APC family permease	HQN47_003165, ,APC family permease	HQN37_003165, ,APC family permease
RBAM_006240, ,manganese catalase family protein	HQN47_003170, ,manganese catalase family protein	HQN37_003170, ,manganese catalase family protein
RBAM_006250, ,SRPBCC domain-containing protein	HQN47_003175, ,SRPBCC domain-containing protein	HQN37_003175, ,SRPBCC domain-containing protein
RBAM_006260, ,acryloyl-CoA reductase	HQN47_003180, ,acryloyl-CoA reductase	HQN37_003180, ,acryloyl-CoA reductase
RBAM_006270, ,sugar porter family MFS transporter	HQN47_003185, ,sugar porter family MFS transporter	HQN37_003185, ,sugar porter family MFS transporter
RBAM_006350, ,thiamine-phosphate kinase	HQN47_003225, ,thiamine-phosphate kinase	HQN37_003225, ,thiamine-phosphate kinase
RBAM_006360, ,tRNA (adenosine(37)-N6)-threonylcarbamoyltransferase complex ATPase subunit type 1 TsaE	HQN47_003230, ,tRNA (adenosine(37)-N6)-threonylcarbamoyltransferase complex ATPase subunit type 1 TsaE	HQN37_003230, ,tRNA (adenosine(37)-N6)-threonylcarbamoyltransferase complex ATPase subunit type 1 TsaE
RBAM_006370, ,tRNA (adenosine(37)-N6)-threonylcarbamoyltransferase complex dimerization subunit type 1 TsaB	HQN47_003235, ,tRNA (adenosine(37)-N6)-threonylcarbamoyltransferase complex dimerization subunit type 1 TsaB	HQN37_003235, ,tRNA (adenosine(37)-N6)-threonylcarbamoyltransferase complex dimerization subunit type 1 TsaB
RBAM_006380, ,ribosomal-protein-alanine N-acetyltransferase	HQN47_003240, ,ribosomal protein S18-alanine N-acetyltransferase	HQN37_003240, ,ribosomal protein S18-alanine N-acetyltransferase
RBAM_006390, ,tRNA (adenosine(37)-N6)-threonylcarbamoyltransferase complex transferase subunit TsaD	HQN47_003245, ,tRNA (adenosine(37)-N6)-threonylcarbamoyltransferase complex transferase subunit TsaD	HQN37_003245, ,tRNA (adenosine(37)-N6)-threonylcarbamoyltransferase complex transferase subunit TsaD
RBAM_006400, ,ABC-F family ATP-binding cassette domain-containing protein	HQN47_003250, ,ABC-F family ATP-binding cassette domain-containing protein	HQN37_003250, ,ABC-F family ATP-binding cassette domain-containing protein
RBAM_006410, ,cyclic pyranopterin monophosphate synthase MoaC	HQN47_003255, ,cyclic pyranopterin monophosphate synthase MoaC	HQN37_003255, ,cyclic pyranopterin monophosphate synthase MoaC
RBAM_006420, ,redox-sensing transcriptional repressor Rex	HQN47_003260, ,redox-sensing transcriptional repressor Rex	HQN37_003260, ,redox-sensing transcriptional repressor Rex
RBAM_006430, ,twin-arginine translocase TatA/TatE family subunit	HQN47_003265, ,twin-arginine translocase TatA/TatE family subunit	HQN37_003265, ,twin-arginine translocase TatA/TatE family subunit
RBAM_006440, ,twin-arginine translocase subunit TatC	HQN47_003270, ,twin-arginine translocase subunit TatC	HQN37_003270, ,twin-arginine translocase subunit TatC
RBAM_006450, ,DUF4305 domain-containing protein	HQN47_003275, ,YdiK family protein	HQN37_003275, ,YdiK family protein
RBAM_006460, ,CPBP family intramembrane metalloprotease	HQN47_003280, ,CPBP family intramembrane metalloprotease	HQN37_003280, ,CPBP family intramembrane metalloprotease
RBAM_006470, ,co-chaperone GroES	HQN47_003285, ,co-chaperone GroES	HQN37_003285, ,co-chaperone GroES
RBAM_006480, ,chaperonin GroEL	HQN47_003290, ,chaperonin GroEL	HQN37_003290, ,chaperonin GroEL
RBAM_006490, ,DUF1906 domain-containing protein	HQN47_003295, ,DUF1906 domain-containing protein	HQN37_003295, ,DUF1906 domain-containing protein
RBAM_006500, ,hypothetical protein	HQN47_003300, ,hypothetical protein	HQN37_003300, ,hypothetical protein
RBAM_006520, ,hypothetical protein	HQN47_003310, ,hypothetical protein	HQN37_003305, ,hypothetical protein
RBAM_006530, ,NACHT domain-containing protein	HQN47_003315, ,NACHT domain-containing protein	HQN37_003310, ,NACHT domain-containing protein
RBAM_006540, ,NAD(P)-dependent alcohol dehydrogenase	HQN47_003320, ,sorbitol dehydrogenase	HQN37_003315, ,sorbitol dehydrogenase
RBAM_006550, ,MFS transporter	HQN47_003325, ,MFS transporter	HQN37_003320, ,MFS transporter
RBAM_006560, ,carbohydrate kinase	HQN47_003330, ,carbohydrate kinase	HQN37_003325, ,carbohydrate kinase
RBAM_006570, ,DUF4306 domain-containing protein	HQN47_003335, ,YjdJ family protein	HQN37_003330, ,YjdJ family protein
RBAM_006580, ,PspA/IM30 family protein	HQN47_003340, ,PspA/IM30 family protein	HQN37_003335, ,PspA/IM30 family protein
RBAM_006590, ,TFIIB-type zinc ribbon-containing protein	HQN47_003345, ,TFIIB-type zinc ribbon-containing protein	HQN37_003340, ,TFIIB-type zinc ribbon-containing protein
RBAM_006600, ,hypothetical protein	HQN47_003350, ,TPM domain-containing protein	HQN37_003345, ,TPM domain-containing protein
RBAM_006610, ,hypothetical protein	HQN47_003355, ,SPFH domain-containing protein	HQN37_003350, ,SPFH domain-containing protein
RBAM_006620, ,acetyltransferase	HQN47_003360, ,acyltransferase family protein	HQN37_003355, ,acyltransferase family protein
RBAM_006630, ,anti-sigma-V factor rsiV	HQN47_003365, ,anti-sigma-V factor RsiV	HQN37_003360, ,anti-sigma-V factor RsiV
RBAM_006640, ,sigma-70 family RNA polymerase sigma factor	HQN47_003370, ,RNA polymerase sigma factor	HQN37_003365, ,RNA polymerase sigma factor
RBAM_006650, ,2,3-butanediol dehydrogenase	HQN47_003375, ,2,3-butanediol dehydrogenase	HQN37_003370, ,2,3-butanediol dehydrogenase
RBAM_006660, ,hypothetical protein	HQN47_003380, ,RlpA-like double-psi beta-barrel domain-containing protein	HQN37_003375, ,RlpA-like double-psi beta-barrel domain-containing protein
RBAM_006670, ,hypothetical protein	HQN47_003385, ,PD40 domain-containing protein	HQN37_003380, ,PD40 domain-containing protein
RBAM_006690, ,hypothetical protein	HQN47_003395, ,cold-shock protein	HQN37_003390, ,cold-shock protein
RBAM_006700, ,multicopper oxidase family protein	HQN47_003400, ,multicopper oxidase family protein	HQN37_003395, ,multicopper oxidase family protein
RBAM_006710, ,GABA permease	HQN47_003405, ,GABA permease	HQN37_003400, ,GABA permease
RBAM_006720, ,cation transporter	HQN47_003410, ,cation diffusion facilitator family transporter	HQN37_003405, ,cation diffusion facilitator family transporter
RBAM_006730, ,MoxR family ATPase	HQN47_003415, ,MoxR family ATPase	HQN37_003410, ,MoxR family ATPase
RBAM_006740, ,DUF58 domain-containing protein	HQN47_003420, ,DUF58 domain-containing protein	HQN37_003415, ,DUF58 domain-containing protein
RBAM_006750, ,transglutaminase domain-containing protein	HQN47_003425, ,transglutaminase domain-containing protein	HQN37_003420, ,transglutaminase domain-containing protein
RBAM_006760, ,glutamine-hydrolyzing GMP synthase	HQN47_003430, ,glutamine-hydrolyzing GMP synthase	HQN37_003425, ,glutamine-hydrolyzing GMP synthase
RBAM_006770, ,sigma-70 family RNA polymerase sigma factor	HQN47_003435, ,sigma-70 family RNA polymerase sigma factor	HQN37_003430, ,sigma-70 family RNA polymerase sigma factor
RBAM_006780, ,DUF4179 domain-containing protein	HQN47_003440, ,DUF4179 domain-containing protein	HQN37_003435, ,DUF4179 domain-containing protein
RBAM_006790, ,NCS2 family permease	HQN47_003445, ,NCS2 family permease	HQN37_003440, ,NCS2 family permease
RBAM_006800, ,hypothetical protein	HQN47_003450, ,hypothetical protein	HQN37_003445, ,hypothetical protein
RBAM_006810, ,Fur-regulated basic protein FbpA	HQN47_003455, ,Fur-regulated basic protein FbpA	HQN37_003450, ,Fur-regulated basic protein FbpA
RBAM_006820, ,DUF2179 domain-containing protein	HQN47_003460, ,DUF5698 domain-containing protein	HQN37_003455, ,DUF5698 domain-containing protein
RBAM_006830, ,NETI motif-containing protein	HQN47_003465, ,NETI motif-containing protein	HQN37_003460, ,NETI motif-containing protein
RBAM_006840, ,5-(carboxyamino)imidazole ribonucleotide mutase	HQN47_003470, ,5-(carboxyamino)imidazole ribonucleotide mutase	HQN37_003465, ,5-(carboxyamino)imidazole ribonucleotide mutase
RBAM_006850, ,5-(carboxyamino)imidazole ribonucleotide synthase	HQN47_003475, ,5-(carboxyamino)imidazole ribonucleotide synthase	HQN37_003470, ,5-(carboxyamino)imidazole ribonucleotide synthase
RBAM_006860, ,adenylosuccinate lyase	HQN47_003480, ,adenylosuccinate lyase	HQN37_003475, ,adenylosuccinate lyase
RBAM_006870, ,phosphoribosylaminoimidazolesuccinocarboxamide synthase	HQN47_003485, ,phosphoribosylaminoimidazolesuccinocarboxamide synthase	HQN37_003480, ,phosphoribosylaminoimidazolesuccinocarboxamide synthase
RBAM_006880, ,phosphoribosylformylglycinamidine synthase subunit PurS	HQN47_003490, ,phosphoribosylformylglycinamidine synthase subunit PurS	HQN37_003485, ,phosphoribosylformylglycinamidine synthase subunit PurS
RBAM_006890, ,phosphoribosylformylglycinamidine synthase subunit PurQ	HQN47_003495, ,phosphoribosylformylglycinamidine synthase subunit PurQ	HQN37_003490, ,phosphoribosylformylglycinamidine synthase subunit PurQ
RBAM_006900, ,phosphoribosylformylglycinamidine synthase subunit PurL	HQN47_003500, ,phosphoribosylformylglycinamidine synthase subunit PurL	HQN37_003495, ,phosphoribosylformylglycinamidine synthase subunit PurL
RBAM_006910, ,amidophosphoribosyltransferase	HQN47_003505, ,amidophosphoribosyltransferase	HQN37_003500, ,amidophosphoribosyltransferase
RBAM_006920, ,phosphoribosylformylglycinamidine cyclo-ligase	HQN47_003510, ,phosphoribosylformylglycinamidine cyclo-ligase	HQN37_003505, ,phosphoribosylformylglycinamidine cyclo-ligase
RBAM_006930, ,phosphoribosylglycinamide formyltransferase	HQN47_003515, ,phosphoribosylglycinamide formyltransferase	HQN37_003510, ,phosphoribosylglycinamide formyltransferase
RBAM_006940, ,bifunctional phosphoribosylaminoimidazolecarboxamide formyltransferase/IMP cyclohydrolase	HQN47_003520, ,bifunctional phosphoribosylaminoimidazolecarboxamide formyltransferase/IMP cyclohydrolase	HQN37_003515, ,bifunctional phosphoribosylaminoimidazolecarboxamide formyltransferase/IMP cyclohydrolase
RBAM_006950, ,phosphoribosylamine--glycine ligase	HQN47_003525, ,phosphoribosylamine--glycine ligase	HQN37_003520, ,phosphoribosylamine--glycine ligase
RBAM_38315, ,DUF2892 domain-containing protein	HQN47_003535, ,DUF2892 domain-containing protein	HQN37_003530, ,DUF2892 domain-containing protein
RBAM_006960, ,adenine deaminase	HQN47_003540, ,adenine deaminase	HQN37_003535, ,adenine deaminase
RBAM_006970, ,DUF3048 domain-containing protein	HQN47_003545, ,DUF3048 domain-containing protein	HQN37_003540, ,DUF3048 domain-containing protein
RBAM_006980, ,hypothetical protein	HQN47_003550, ,YerC/YecD family TrpR-related protein	HQN37_003545, ,YerC/YecD family TrpR-related protein
RBAM_006990, ,FMN-binding glutamate synthase family protein	HQN47_003555, ,FMN-binding glutamate synthase family protein	HQN37_003550, ,FMN-binding glutamate synthase family protein
RBAM_007000, ,heptaprenylglyceryl phosphate synthase	HQN47_003560, ,heptaprenylglyceryl phosphate synthase	HQN37_003555, ,heptaprenylglyceryl phosphate synthase
RBAM_007010, ,DNA helicase PcrA	HQN47_003565, ,DNA helicase PcrA	HQN37_003560, ,DNA helicase PcrA
RBAM_007020, ,NAD-dependent DNA ligase LigA	HQN47_003570, ,NAD-dependent DNA ligase LigA	HQN37_003565, ,NAD-dependent DNA ligase LigA
RBAM_007030, ,CamS family sex pheromone protein	HQN47_003575, ,CamS family sex pheromone protein	HQN37_003570, ,CamS family sex pheromone protein
RBAM_007040, ,phosphotransferase enzyme family protein	HQN47_003580, ,phosphotransferase enzyme family protein	HQN37_003575, ,phosphotransferase enzyme family protein
RBAM_007050, ,MgtC/SapB family protein	HQN47_003585, ,MgtC/SapB family protein	HQN37_003580, ,MgtC/SapB family protein
RBAM_007060, ,sodium/proline symporter PutP	HQN47_003590, ,sodium/proline symporter PutP	HQN37_003585, ,sodium/proline symporter PutP
RBAM_007070, ,Asp-tRNA(Asn)/Glu-tRNA(Gln) amidotransferase subunit GatC	HQN47_003595, ,Asp-tRNA(Asn)/Glu-tRNA(Gln) amidotransferase subunit GatC	HQN37_003590, ,Asp-tRNA(Asn)/Glu-tRNA(Gln) amidotransferase subunit GatC
RBAM_007080, ,Asp-tRNA(Asn)/Glu-tRNA(Gln) amidotransferase subunit GatA	HQN47_003600, ,Asp-tRNA(Asn)/Glu-tRNA(Gln) amidotransferase subunit GatA	HQN37_003595, ,Asp-tRNA(Asn)/Glu-tRNA(Gln) amidotransferase subunit GatA
RBAM_007090, ,Asp-tRNA(Asn)/Glu-tRNA(Gln) amidotransferase subunit GatB	HQN47_003605, ,Asp-tRNA(Asn)/Glu-tRNA(Gln) amidotransferase subunit GatB	HQN37_003600, ,Asp-tRNA(Asn)/Glu-tRNA(Gln) amidotransferase subunit GatB
RBAM_007100, ,TetR/AcrR family transcriptional regulator	HQN47_003610, ,TetR/AcrR family transcriptional regulator	HQN37_003605, ,TetR/AcrR family transcriptional regulator
RBAM_007110, ,efflux RND transporter permease subunit	HQN47_003615, ,efflux RND transporter permease subunit	HQN37_003610, ,efflux RND transporter permease subunit
RBAM_007120, ,diacylglycerol kinase	HQN47_003620, ,diacylglycerol kinase	HQN37_003615, ,diacylglycerol kinase
RBAM_007130, ,23S rRNA (uracil(1939)-C(5))-methyltransferase RlmD	HQN47_003625, ,23S rRNA (uracil(1939)-C(5))-methyltransferase RlmD	HQN37_003620, ,23S rRNA (uracil(1939)-C(5))-methyltransferase RlmD
RBAM_007140, ,DNA methyltransferase	HQN47_003630, ,type I restriction-modification system subunit M	HQN37_003625, ,type I restriction-modification system subunit M
RBAM_007150, ,restriction endonuclease subunit S	HQN47_003635, ,restriction endonuclease subunit S	HQN37_003630, ,restriction endonuclease subunit S
RBAM_007160, ,type I restriction endonuclease subunit R	HQN47_003640, ,type I restriction endonuclease subunit R	HQN37_003635, ,type I restriction endonuclease subunit R
RBAM_007170, ,hypothetical protein	HQN47_003645, ,hypothetical protein	HQN37_003640, ,hypothetical protein
RBAM_007180, ,DUF3578 domain-containing protein	HQN47_003650, ,DUF3578 domain-containing protein	HQN37_003645, ,DUF3578 domain-containing protein
RBAM_007190, ,TIGR01741 family protein	HQN47_003655, ,antitoxin YezG family protein	HQN37_003650, ,antitoxin YezG family protein
RBAM_007200, ,TIGR01741 family protein	HQN47_003660, ,TIGR01741 family protein	HQN37_003655, ,TIGR01741 family protein
RBAM_007210, ,TIGR01741 family protein	HQN47_003665, ,antitoxin YezG family protein	HQN37_003660, ,antitoxin YezG family protein
RBAM_007220, ,TIGR01741 family protein	HQN47_003670, ,DNA/RNA non-specific endonuclease	HQN37_003665, ,DNA/RNA non-specific endonuclease
RBAM_007230, ,YebC/PmpR family DNA-binding transcriptional regulator	HQN47_003675, ,YebC/PmpR family DNA-binding transcriptional regulator	HQN37_003670, ,YebC/PmpR family DNA-binding transcriptional regulator
RBAM_007240, ,spore coat associated protein CotJA	HQN47_003690, ,spore coat associated protein CotJA	HQN37_003685, ,spore coat associated protein CotJA
RBAM_007250, ,spore coat protein CotJB	HQN47_003695, ,spore coat protein CotJB	HQN37_003690, ,spore coat protein CotJB
RBAM_007260, ,spore coat protein CotJC	HQN47_003700, ,spore coat protein CotJC	HQN37_003695, ,spore coat protein CotJC
RBAM_007270, ,GNAT family N-acetyltransferase	HQN47_003705, ,GNAT family N-acetyltransferase	HQN37_003700, ,GNAT family N-acetyltransferase
RBAM_007280, ,hypothetical protein	HQN47_003710, ,YesK-like family protein	HQN37_003705, ,YesK-like family protein
RBAM_007290, ,DUF421 domain-containing protein	HQN47_003715, ,DUF421 domain-containing protein	HQN37_003710, ,DUF421 domain-containing protein
RBAM_007300, ,antibiotic biosynthesis monooxygenase	HQN47_003720, ,heme-degrading oxygenase HmoA	HQN37_003715, ,heme-degrading oxygenase HmoA
RBAM_007310, ,VOC family protein	HQN47_003725, ,VOC family protein	HQN37_003720, ,VOC family protein
RBAM_007320, ,STAS domain-containing protein	HQN47_003730, ,STAS domain-containing protein	HQN37_003725, ,STAS domain-containing protein
RBAM_007330, ,DUF2292 domain-containing protein	HQN47_003735, ,YezD family protein	HQN37_003730, ,YezD family protein
RBAM_007340, ,hypothetical protein	HQN47_003740, ,hypothetical protein	HQN37_003735, ,hypothetical protein
RBAM_007350, ,Bax inhibitor-1/YccA family protein	HQN47_003745, ,Bax inhibitor-1/YccA family protein	HQN37_003740, ,Bax inhibitor-1/YccA family protein
RBAM_007360, ,MarR family transcriptional regulator	HQN47_003750, ,MarR family transcriptional regulator	HQN37_003745, ,MarR family transcriptional regulator
RBAM_007370, ,oxidoreductase	HQN47_003755, ,FAD-dependent oxidoreductase	HQN37_003750, ,FAD-dependent oxidoreductase
RBAM_007380, ,DUF3900 domain-containing protein	HQN47_003760, ,DUF3900 domain-containing protein	HQN37_003755, ,DUF3900 domain-containing protein
RBAM_007390, ,cytochrome P450	HQN47_003765, ,bifunctional cytochrome P450/NADPH--P450 reductase	HQN37_003760, ,bifunctional cytochrome P450/NADPH--P450 reductase
RBAM_007400, ,hypothetical protein	HQN47_003770, ,hypothetical protein	HQN37_003765, ,hypothetical protein
RBAM_007410, ,transcriptional regulator	HQN47_003775, ,transcriptional regulator	HQN37_003770, ,transcriptional regulator
RBAM_007420, ,ABC transporter ATP-binding protein	HQN47_003780, ,ABC transporter ATP-binding protein	HQN37_003775, ,ABC transporter ATP-binding protein
RBAM_007430, ,ABC transporter permease	HQN47_003785, ,ABC transporter permease	HQN37_003780, ,ABC transporter permease
RBAM_007440, ,pentapeptide repeat-containing protein	HQN47_003790, ,pentapeptide repeat-containing protein	HQN37_003785, ,pentapeptide repeat-containing protein
RBAM_38330, ,plantazolicin family RiPP	HQN47_003795, ,TOMM peptide plantazolicin	HQN37_003790, ,TOMM peptide plantazolicin
RBAM_007450, ,hypothetical protein	HQN47_003800, ,hypothetical protein	HQN37_003795, ,hypothetical protein
RBAM_007460, ,TOMM precursor leader peptide-binding protein	HQN47_003805, ,TOMM precursor leader peptide-binding protein	HQN37_003800, ,TOMM precursor leader peptide-binding protein
RBAM_007470, ,plantazolicin synthase D	HQN47_003810, ,YcaO-like family protein	HQN37_003805, ,YcaO-like family protein
RBAM_007480, ,SagB/ThcOx family dehydrogenase	HQN47_003815, ,SagB/ThcOx family dehydrogenase	HQN37_003810, ,SagB/ThcOx family dehydrogenase
RBAM_007490, ,CPBP family intramembrane metalloprotease	HQN47_003820, ,CPBP family intramembrane metalloprotease	HQN37_003815, ,CPBP family intramembrane metalloprotease
RBAM_007500, ,class I SAM-dependent methyltransferase	HQN47_003825, ,class I SAM-dependent methyltransferase	HQN37_003820, ,class I SAM-dependent methyltransferase
RBAM_007510, ,LTA synthase family protein	HQN47_003830, ,LTA synthase family protein	HQN37_003825, ,LTA synthase family protein
RBAM_007520, ,glucose-1-phosphate cytidylyltransferase	HQN47_003835, ,glucose-1-phosphate cytidylyltransferase	HQN37_003830, ,glucose-1-phosphate cytidylyltransferase
RBAM_007530, ,NAD-dependent epimerase/dehydratase family protein	HQN47_003840, ,GDP-mannose 4,6-dehydratase	HQN37_003835, ,GDP-mannose 4,6-dehydratase
RBAM_007540, ,hypothetical protein	HQN47_003845, ,hypothetical protein	HQN37_003840, ,hypothetical protein
RBAM_007550, ,glycosyltransferase	HQN47_003850, ,glycosyltransferase	HQN37_003845, ,glycosyltransferase
RBAM_007560, ,hypothetical protein	HQN47_003855, ,hypothetical protein	HQN37_003850, ,hypothetical protein
RBAM_007570, ,MFS transporter	HQN47_003860, ,MFS transporter	HQN37_003855, ,MFS transporter
RBAM_007580, ,amino acid permease	HQN47_003865, ,amino acid permease	HQN37_003860, ,amino acid permease
RBAM_007590, ,aldehyde dehydrogenase family protein	HQN47_003870, ,aldehyde dehydrogenase family protein	HQN37_003865, ,aldehyde dehydrogenase family protein
RBAM_007600, ,chemotaxis protein	HQN47_003875, ,methyl-accepting chemotaxis protein	HQN37_003870, ,methyl-accepting chemotaxis protein
RBAM_007610, ,SDR family oxidoreductase	HQN47_003880, ,SDR family oxidoreductase	HQN37_003875, ,SDR family oxidoreductase
RBAM_007620, ,glycosyltransferase family 2 protein	HQN47_003885, ,glycosyltransferase family 2 protein	HQN37_003880, ,glycosyltransferase family 2 protein
RBAM_007630, ,ABC-F family ATP-binding cassette domain-containing protein	HQN47_003890, ,ABC-F family ATP-binding cassette domain-containing protein	HQN37_003885, ,ABC-F family ATP-binding cassette domain-containing protein
RBAM_007640, ,MerR family transcriptional regulator	HQN47_003895, ,MerR family transcriptional regulator	HQN37_003890, ,MerR family transcriptional regulator
RBAM_007650, ,MFS transporter	HQN47_003900, ,MFS transporter	HQN37_003895, ,MFS transporter
RBAM_007660, ,ABC-F family ATP-binding cassette domain-containing protein	HQN47_003905, ,ATP-binding cassette domain-containing protein	HQN37_003900, ,ATP-binding cassette domain-containing protein
RBAM_007670, ,DEAD/DEAH box helicase	HQN47_003910, ,DEAD/DEAH box helicase	HQN37_003905, ,DEAD/DEAH box helicase
RBAM_007690, ,NADP-dependent oxidoreductase	HQN47_003920, ,NADP-dependent oxidoreductase	HQN37_003915, ,NADP-dependent oxidoreductase
RBAM_007700, ,DUF3212 domain-containing protein	HQN47_003925, ,DUF3212 family protein	HQN37_003920, ,DUF3212 family protein
RBAM_007710, ,general stress protein	HQN47_003930, ,general stress protein	HQN37_003925, ,general stress protein
RBAM_007720, ,pectate lyase	HQN47_003935, ,pectate lyase	HQN37_003930, ,pectate lyase
RBAM_007730, ,anion permease	HQN47_003940, ,anion permease	HQN37_003935, ,anion permease
RBAM_38335, ,hypothetical protein	HQN47_003945, ,hypothetical protein	HQN37_003940, ,hypothetical protein
RBAM_007750, ,collagen-like protein	HQN47_003950, ,NTTRR-F1 domain	HQN37_003945, ,NTTRR-F1 domain
RBAM_007770, ,spore surface glycoprotein BclB	HQN47_003965, ,spore surface glycoprotein BclB	HQN37_003960, ,spore surface glycoprotein BclB
RBAM_007780, ,sensor histidine kinase	HQN47_003970, ,sensor histidine kinase	HQN37_003965, ,sensor histidine kinase
RBAM_007790, ,response regulator	HQN47_003975, ,response regulator	HQN37_003970, ,response regulator
RBAM_007800, ,tripartite tricarboxylate transporter substrate binding protein	HQN47_003980, ,tripartite tricarboxylate transporter substrate binding protein	HQN37_003975, ,tripartite tricarboxylate transporter substrate binding protein
RBAM_007810, ,citrate transporter	HQN47_003985, ,citrate:proton symporter	HQN37_003980, ,citrate:proton symporter
RBAM_007820, ,MBL fold metallo-hydrolase	HQN47_003990, ,MBL fold metallo-hydrolase	HQN37_003985, ,MBL fold metallo-hydrolase
RBAM_007830, ,nitric oxide synthase	HQN47_003995, ,nitric oxide synthase	HQN37_003990, ,nitric oxide synthase
RBAM_007840, ,acylphosphatase	HQN47_004000, ,acylphosphatase	HQN37_003995, ,acylphosphatase
RBAM_007850, ,MOSC domain-containing protein	HQN47_004005, ,MOSC domain-containing protein	HQN37_004000, ,MOSC domain-containing protein
RBAM_007860, ,DUF2639 domain-containing protein	HQN47_004010, ,YflJ family protein	HQN37_004005, ,YflJ family protein
RBAM_007870, ,hypothetical protein	HQN47_004015, ,hypothetical protein	HQN37_004010, ,hypothetical protein
RBAM_007880, ,DUF3243 domain-containing protein	HQN47_004020, ,DUF3243 domain-containing protein	HQN37_004015, ,DUF3243 domain-containing protein
RBAM_007890, ,type I methionyl aminopeptidase	HQN47_004025, ,type I methionyl aminopeptidase	HQN37_004020, ,type I methionyl aminopeptidase
RBAM_007900, ,PTS sugar transporter	HQN47_004030, ,N-acetylglucosamine-specific PTS transporter subunit IIBC	HQN37_004025, ,N-acetylglucosamine-specific PTS transporter subunit IIBC
RBAM_007910, ,hypothetical protein	HQN47_004035, ,YfmQ family protein	HQN37_004030, ,YfmQ family protein
RBAM_007920, ,LTA synthase family protein	HQN47_004040, ,LTA synthase family protein	HQN37_004035, ,LTA synthase family protein
RBAM_007930, ,DUF1992 domain-containing protein	HQN47_004045, ,DUF1992 domain-containing protein	HQN37_004040, ,DUF1992 domain-containing protein
RBAM_007940, ,Hsp20/alpha crystallin family protein	HQN47_004050, ,Hsp20/alpha crystallin family protein	HQN37_004045, ,Hsp20/alpha crystallin family protein
RBAM_007950, ,spore germination protein	HQN47_004055, ,spore germination protein	HQN37_004050, ,spore germination protein
RBAM_007960, ,spore germination protein	HQN47_004060, ,spore germination protein	HQN37_004055, ,spore germination protein
RBAM_007970, ,PTS trehalose transporter subunit IIBC	HQN47_004065, ,PTS system trehalose-specific EIIBC component	HQN37_004060, ,PTS system trehalose-specific EIIBC component
RBAM_007980, ,alpha,alpha-phosphotrehalase	HQN47_004070, ,alpha,alpha-phosphotrehalase	HQN37_004065, ,alpha,alpha-phosphotrehalase
RBAM_007990, ,trehalose operon repressor	HQN47_004075, ,trehalose operon repressor	HQN37_004070, ,trehalose operon repressor
RBAM_008000, ,NAD(P)H-dependent oxidoreductase	HQN47_004080, ,NAD(P)H-dependent oxidoreductase	HQN37_004075, ,NAD(P)H-dependent oxidoreductase
RBAM_008010, ,YibE/F family protein	HQN47_004085, ,YibE/F family protein	HQN37_004080, ,YibE/F family protein
RBAM_008020, ,YibE/F family protein	HQN47_004090, ,YibE/F family protein	HQN37_004085, ,YibE/F family protein
RBAM_008030, ,multifunctional 2,3-cyclic-nucleotide 2-phosphodiesterase/3-nucleotidase/5-nucleotidase	HQN47_004095, ,multifunctional 2,3-cyclic-nucleotide 2-phosphodiesterase/3-nucleotidase/5-nucleotidase	HQN37_004090, ,multifunctional 2,3-cyclic-nucleotide 2-phosphodiesterase/3-nucleotidase/5-nucleotidase
RBAM_008040, ,type 1 glutamine amidotransferase	HQN47_004100, ,type 1 glutamine amidotransferase	HQN37_004095, ,type 1 glutamine amidotransferase
RBAM_008050, ,substrate-binding domain-containing protein	HQN47_004105, ,LacI family DNA-binding transcriptional regulator	HQN37_004100, ,LacI family DNA-binding transcriptional regulator
RBAM_008070, ,shikimate dehydrogenase	HQN47_004110, ,shikimate dehydrogenase	HQN37_004105, ,shikimate dehydrogenase
RBAM_008080, ,type I 3-dehydroquinate dehydratase	HQN47_004115, ,type I 3-dehydroquinate dehydratase	HQN37_004110, ,type I 3-dehydroquinate dehydratase
RBAM_008090, ,MFS transporter	HQN47_004120, ,MFS transporter	HQN37_004115, ,MFS transporter
RBAM_008100, ,DUF1128 domain-containing protein	HQN47_004125, ,DUF1128 domain-containing protein	HQN37_004120, ,DUF1128 domain-containing protein
RBAM_008110, ,low molecular weight phosphotyrosine protein phosphatase	HQN47_004130, ,low molecular weight phosphotyrosine protein phosphatase	HQN37_004125, ,low molecular weight phosphotyrosine protein phosphatase
RBAM_008120, ,hypothetical protein	HQN47_004135, ,hypothetical protein	HQN37_004130, ,hypothetical protein
RBAM_008130, ,YihY family inner membrane protein	HQN47_004140, ,YihY family inner membrane protein	HQN37_004135, ,YihY family inner membrane protein
RBAM_008140, ,MFS transporter	HQN47_004145, ,MFS transporter	HQN37_004140, ,MFS transporter
RBAM_008150, ,calcium/proton exchanger	HQN47_004150, ,calcium/proton exchanger	HQN37_004145, ,calcium/proton exchanger
RBAM_008160, ,hypothetical protein	HQN47_004155, ,YfkD family protein	HQN37_004150, ,YfkD family protein
RBAM_008170, ,mechanosensitive ion channel family protein	HQN47_004160, ,mechanosensitive ion channel family protein	HQN37_004155, ,mechanosensitive ion channel family protein
RBAM_008180, ,radical SAM/CxCxxxxC motif protein YfkAB	HQN47_004165, ,radical SAM/CxCxxxxC motif protein YfkAB	HQN37_004160, ,radical SAM/CxCxxxxC motif protein YfkAB
RBAM_008190, ,hypothetical protein	HQN47_004170, ,hypothetical protein	HQN37_004165, ,hypothetical protein
RBAM_008200, ,delta-lactam-biosynthetic de-N-acetylase	HQN47_004175, ,delta-lactam-biosynthetic de-N-acetylase	HQN37_004170, ,delta-lactam-biosynthetic de-N-acetylase
RBAM_008210, ,NAD(P)-dependent oxidoreductase	HQN47_004180, ,NAD(P)-dependent oxidoreductase	HQN37_004175, ,NAD(P)-dependent oxidoreductase
RBAM_008220, ,hypothetical protein	HQN47_004185, ,hypothetical protein	HQN37_004180, ,hypothetical protein
RBAM_008230, ,magnesium/cobalt transporter CorA	HQN47_004190, ,magnesium/cobalt transporter CorA	HQN37_004185, ,magnesium/cobalt transporter CorA
RBAM_008240, ,DNA-3-methyladenine glycosylase 2 family protein	HQN47_004195, ,DNA-3-methyladenine glycosylase	HQN37_004190, ,DNA-3-methyladenine glycosylase
RBAM_008250, ,23S rRNA (uracil(1939)-C(5))-methyltransferase RlmD	HQN47_004200, ,23S rRNA (uracil(1939)-C(5))-methyltransferase RlmD	HQN37_004195, ,23S rRNA (uracil(1939)-C(5))-methyltransferase RlmD
RBAM_008270, ,hypothetical protein	HQN47_004205, ,YfzA family protein	HQN37_004200, ,YfzA family protein
RBAM_008280, ,tRNA-dihydrouridine synthase	HQN47_004210, ,tRNA-dihydrouridine synthase	HQN37_004205, ,tRNA-dihydrouridine synthase
RBAM_008290, ,pyrimidine/purine nucleoside phosphorylase	HQN47_004215, ,pyrimidine/purine nucleoside phosphorylase	HQN37_004210, ,pyrimidine/purine nucleoside phosphorylase
RBAM_008300, ,acetoin:2,6-dichlorophenolindophenol oxidoreductase subunit alpha	HQN47_004220, ,acetoin:2,6-dichlorophenolindophenol oxidoreductase subunit alpha	HQN37_004215, ,acetoin:2,6-dichlorophenolindophenol oxidoreductase subunit alpha
RBAM_008310, ,acetoin:2,6-dichlorophenolindophenol oxidoreductase subunit beta	HQN47_004225, ,acetoin:2,6-dichlorophenolindophenol oxidoreductase subunit beta	HQN37_004220, ,acetoin:2,6-dichlorophenolindophenol oxidoreductase subunit beta
RBAM_008320, ,2-oxo acid dehydrogenase subunit E2	HQN47_004230, ,2-oxo acid dehydrogenase subunit E2	HQN37_004225, ,2-oxo acid dehydrogenase subunit E2
RBAM_008330, ,dihydrolipoyl dehydrogenase	HQN47_004235, ,dihydrolipoyl dehydrogenase	HQN37_004230, ,dihydrolipoyl dehydrogenase
RBAM_008340, ,sigma-54-dependent Fis family transcriptional regulator	HQN47_004240, ,sigma-54-dependent Fis family transcriptional regulator	HQN37_004235, ,sigma-54-dependent Fis family transcriptional regulator
RBAM_008350, ,H-type small acid-soluble spore protein	HQN47_004245, ,H-type small acid-soluble spore protein	HQN37_004240, ,H-type small acid-soluble spore protein
RBAM_008360, ,6-phospho-alpha-glucosidase	HQN47_004250, ,maltose-6-phosphate glucosidase	HQN37_004245, ,maltose-6-phosphate glucosidase
RBAM_008370, ,MurR/RpiR family transcriptional regulator	HQN47_004255, ,MurR/RpiR family transcriptional regulator	HQN37_004250, ,MurR/RpiR family transcriptional regulator
RBAM_008380, ,PTS alpha-glucoside transporter subunit IIBC	HQN47_004260, ,alpha-glucoside-specific PTS transporter subunit IIBC	HQN37_004255, ,alpha-glucoside-specific PTS transporter subunit IIBC
RBAM_008390, ,peptidase G2	HQN47_004265, ,peptidase G2	HQN37_004260, ,peptidase G2
RBAM_008400, ,ABC transporter ATP-binding protein	HQN47_004270, ,ABC transporter ATP-binding protein/permease	HQN37_004265, ,ABC transporter ATP-binding protein/permease
RBAM_008410, ,ABC transporter ATP-binding protein	HQN47_004275, ,ABC transporter ATP-binding protein/permease	HQN37_004270, ,ABC transporter ATP-binding protein/permease
RBAM_008420, ,DoxX family protein	HQN47_004280, ,DoxX family protein	HQN37_004275, ,DoxX family protein
RBAM_008430, ,VOC family protein	HQN47_004285, ,VOC family protein	HQN37_004280, ,VOC family protein
RBAM_008440, ,protoheme IX farnesyltransferase	HQN47_004290, ,heme o synthase	HQN37_004285, ,heme o synthase
RBAM_008450, ,PadR family transcriptional regulator	HQN47_004295, ,PadR family transcriptional regulator	HQN37_004290, ,PadR family transcriptional regulator
RBAM_008460, ,NAD(P)H-dependent oxidoreductase	HQN47_004300, ,NAD(P)H-dependent oxidoreductase	HQN37_004295, ,NAD(P)H-dependent oxidoreductase
RBAM_008470, ,acyltransferase	HQN47_004305, ,acyltransferase family protein	HQN37_004300, ,acyltransferase family protein
RBAM_008480, ,phosphoenolpyruvate synthase	HQN47_004310, ,phosphoenolpyruvate synthase	HQN37_004305, ,phosphoenolpyruvate synthase
RBAM_008490, ,barnase inhibitor	HQN47_004315, ,barstar family protein	HQN37_004310, ,barstar family protein
RBAM_008500, ,putative metal-dependent hydrolase	HQN47_004320, ,bacillithiol transferase BstA	HQN37_004315, ,bacillithiol transferase BstA
RBAM_008510, ,MFS transporter	HQN47_004325, ,MFS transporter	HQN37_004320, ,MFS transporter
RBAM_008520, ,MarR family transcriptional regulator	HQN47_004330, ,MarR family transcriptional regulator	HQN37_004325, ,MarR family transcriptional regulator
RBAM_008530, ,bifunctional lysylphosphatidylglycerol flippase/synthetase MprF	HQN47_004335, ,bifunctional lysylphosphatidylglycerol flippase/synthetase MprF	HQN37_004330, ,bifunctional lysylphosphatidylglycerol flippase/synthetase MprF
RBAM_008540, ,PhzF family phenazine biosynthesis isomerase	HQN47_004340, ,PhzF family phenazine biosynthesis isomerase	HQN37_004335, ,PhzF family phenazine biosynthesis isomerase
RBAM_008550, ,nitroreductase	HQN47_004345, ,nitroreductase	HQN37_004340, ,nitroreductase
RBAM_008560, ,YfhD family protein	HQN47_004350, ,YfhD family protein	HQN37_004345, ,YfhD family protein
RBAM_008570, ,YfhE family protein	HQN47_004355, ,YfhE family protein	HQN37_004350, ,YfhE family protein
RBAM_008580, ,TIGR01777 family protein	HQN47_004360, ,TIGR01777 family oxidoreductase	HQN37_004355, ,TIGR01777 family oxidoreductase
RBAM_008590, ,recombination regulator RecX	HQN47_004365, ,recombination regulator RecX	HQN37_004360, ,recombination regulator RecX
RBAM_008600, ,DUF1811 family protein	HQN47_004370, ,YfhH family protein	HQN37_004365, ,YfhH family protein
RBAM_008610, ,MFS transporter	HQN47_004375, ,MFS transporter	HQN37_004370, ,MFS transporter
RBAM_008620, ,DUF2606 family protein	HQN47_004380, ,YbfJ family protein	HQN37_004375, ,YbfJ family protein
RBAM_008630, ,serine protease	HQN47_004385, ,serine protease	HQN37_004380, ,serine protease
RBAM_008640, ,small, acid-soluble spore protein K	HQN47_004390, ,small, acid-soluble spore protein K	HQN37_004385, ,small, acid-soluble spore protein K
RBAM_008650, ,hypothetical protein	HQN47_004395, ,YfhJ family protein	HQN37_004390, ,YfhJ family protein
RBAM_008660, ,hypothetical protein	HQN47_004400, ,SH3 domain-containing protein	HQN37_004395, ,SH3 domain-containing protein
RBAM_008670, ,SdpI family protein	HQN47_004405, ,SdpI family protein	HQN37_004400, ,SdpI family protein
RBAM_008680, ,alpha/beta hydrolase	HQN47_004410, ,alpha/beta hydrolase	HQN37_004405, ,alpha/beta hydrolase
RBAM_008690, ,glycosyltransferase family 2 protein	HQN47_004415, ,glycosyltransferase family 2 protein	HQN37_004410, ,glycosyltransferase family 2 protein
RBAM_008700, ,hypothetical protein	HQN47_004420, ,YfhO family protein	HQN37_004415, ,YfhO family protein
RBAM_008710, ,metal-dependent hydrolase	HQN47_004425, ,metal-dependent hydrolase	HQN37_004420, ,metal-dependent hydrolase
RBAM_008720, ,A/G-specific adenine glycosylase	HQN47_004430, ,A/G-specific adenine glycosylase	HQN37_004425, ,A/G-specific adenine glycosylase
RBAM_008730, ,hypothetical protein	HQN47_004435, ,hypothetical protein	HQN37_004430, ,hypothetical protein
RBAM_008740, ,enoyl-[acyl-carrier-protein] reductase FabL	HQN47_004440, ,enoyl-[acyl-carrier-protein] reductase FabL	HQN37_004435, ,enoyl-[acyl-carrier-protein] reductase FabL
RBAM_008750, ,gamma-type small acid-soluble spore protein	HQN47_004445, ,gamma-type small acid-soluble spore protein	HQN37_004440, ,gamma-type small acid-soluble spore protein
RBAM_008760, ,hypothetical protein	HQN47_004450, ,hypothetical protein	HQN37_004445, ,hypothetical protein
RBAM_008770, ,DUF402 domain-containing protein	HQN47_004455, ,DUF402 domain-containing protein	HQN37_004450, ,DUF402 domain-containing protein
RBAM_008780, ,ABC transporter ATP-binding protein	HQN47_004460, ,ABC transporter ATP-binding protein/permease	HQN37_004455, ,ABC transporter ATP-binding protein/permease
RBAM_008790, ,aromatic acid exporter family protein	HQN47_004465, ,aromatic acid exporter family protein	HQN37_004460, ,aromatic acid exporter family protein
RBAM_008800, ,glutamate-1-semialdehyde 2,1-aminomutase	HQN47_004470, ,glutamate-1-semialdehyde 2,1-aminomutase	HQN37_004465, ,glutamate-1-semialdehyde 2,1-aminomutase
RBAM_008810, ,thioredoxin-dependent thiol peroxidase	HQN47_004475, ,thioredoxin-dependent thiol peroxidase	HQN37_004470, ,thioredoxin-dependent thiol peroxidase
RBAM_008820, ,peroxide-responsive transcriptional repressor PerR	HQN47_004480, ,peroxide-responsive transcriptional repressor PerR	HQN37_004475, ,peroxide-responsive transcriptional repressor PerR
RBAM_008830, ,hypothetical protein	HQN47_004485, ,YgzB family protein	HQN37_004480, ,YgzB family protein
RBAM_008840, ,hypothetical protein	HQN47_004490, ,nucleotidyltransferase-like protein	HQN37_004485, ,nucleotidyltransferase-like protein
RBAM_009040, ,sodium:proton antiporter	HQN47_004590, ,sodium:proton antiporter	HQN37_004585, ,sodium:proton antiporter
RBAM_009050, ,peptidase E	HQN47_004595, ,peptidase E	HQN37_004590, ,peptidase E
RBAM_009060, ,phosphomethylpyrimidine synthase ThiC	HQN47_004600, ,phosphomethylpyrimidine synthase ThiC	HQN37_004595, ,phosphomethylpyrimidine synthase ThiC
RBAM_009070, ,FAD-binding oxidoreductase	HQN47_004605, ,FAD-binding oxidoreductase	HQN37_004600, ,FAD-binding oxidoreductase
RBAM_009080, ,FbpB family small basic protein	HQN47_004610, ,FbpB family small basic protein	HQN37_004605, ,FbpB family small basic protein
RBAM_009090, ,catalase	HQN47_004620, ,catalase KatA	HQN37_004615, ,catalase KatA
RBAM_009100, ,amidohydrolase	HQN47_004625, ,amidohydrolase family protein	HQN37_004620, ,amidohydrolase family protein
RBAM_009110, ,ABC transporter ATP-binding protein	HQN47_004630, ,ABC transporter ATP-binding protein	HQN37_004625, ,ABC transporter ATP-binding protein
RBAM_009120, ,aliphatic sulfonate ABC transporter substrate-binding protein	HQN47_004635, ,aliphatic sulfonate ABC transporter substrate-binding protein	HQN37_004630, ,aliphatic sulfonate ABC transporter substrate-binding protein
RBAM_009130, ,ABC transporter permease	HQN47_004640, ,ABC transporter permease	HQN37_004635, ,ABC transporter permease
RBAM_009140, ,FMNH2-dependent alkanesulfonate monooxygenase	HQN47_004645, ,FMNH2-dependent alkanesulfonate monooxygenase	HQN37_004640, ,FMNH2-dependent alkanesulfonate monooxygenase
RBAM_009150, ,30S ribosomal protein S14	HQN47_004650, ,30S ribosomal protein S14	HQN37_004645, ,30S ribosomal protein S14
RBAM_009160, ,hypothetical protein	HQN47_004655, ,hypothetical protein	HQN37_004650, ,hypothetical protein
RBAM_38355, ,helix-turn-helix transcriptional regulator	HQN47_004660, ,helix-turn-helix transcriptional regulator	HQN37_004655, ,helix-turn-helix transcriptional regulator
RBAM_009180, ,hypothetical protein	HQN47_004670, ,hypothetical protein	HQN37_004665, ,hypothetical protein
RBAM_009190, ,tRNA epoxyqueuosine(34) reductase QueG	HQN47_004675, ,tRNA epoxyqueuosine(34) reductase QueG	HQN37_004670, ,tRNA epoxyqueuosine(34) reductase QueG
RBAM_009200, ,amidase domain-containing protein	HQN47_004680, ,amidase domain-containing protein	HQN37_004675, ,amidase domain-containing protein
RBAM_009210, ,tRNA (uridine(34)/cytosine(34)/5- carboxymethylaminomethyluridine(34)-2-O)- methyltransferase TrmL	HQN47_004685, ,tRNA (uridine(34)/cytosine(34)/5- carboxymethylaminomethyluridine(34)-2-O)- methyltransferase TrmL	HQN37_004680, ,tRNA (uridine(34)/cytosine(34)/5- carboxymethylaminomethyluridine(34)-2-O)- methyltransferase TrmL
RBAM_009220, ,DUF4004 family protein	HQN47_004690, ,YhbD family protein	HQN37_004685, ,YhbD family protein
RBAM_009230, ,hypothetical protein	HQN47_004695, ,polymer-forming cytoskeletal protein	HQN37_004690, ,polymer-forming cytoskeletal protein
RBAM_009240, ,hypothetical protein	HQN47_004700, ,hypothetical protein	HQN37_004695, ,hypothetical protein
RBAM_009250, ,PrkA family serine protein kinase	HQN47_004705, ,serine/threonine protein kinase PrkA	HQN37_004700, ,serine/threonine protein kinase PrkA
RBAM_009260, ,sporulation protein YhbH	HQN47_004710, ,sporulation protein YhbH	HQN37_004705, ,sporulation protein YhbH
RBAM_009270, ,MarR family transcriptional regulator	HQN47_004715, ,MarR family transcriptional regulator	HQN37_004710, ,MarR family transcriptional regulator
RBAM_009280, ,HlyD family secretion protein	HQN47_004720, ,HlyD family secretion protein	HQN37_004715, ,HlyD family secretion protein
RBAM_009290, ,DHA2 family efflux MFS transporter permease subunit	HQN47_004725, ,DHA2 family efflux MFS transporter permease subunit	HQN37_004720, ,DHA2 family efflux MFS transporter permease subunit
RBAM_009300, ,flavodoxin family protein	HQN47_004730, ,NAD(P)H-dependent oxidoreductase	HQN37_004725, ,NAD(P)H-dependent oxidoreductase
RBAM_009310, ,hypothetical protein	HQN47_004735, ,hypothetical protein	HQN37_004730, ,hypothetical protein
RBAM_009320, ,hypothetical protein	HQN47_004740, ,hypothetical protein	HQN37_004735, ,hypothetical protein
RBAM_009330, ,GntR family transcriptional regulator	HQN47_004745, ,GntR family transcriptional regulator	HQN37_004740, ,GntR family transcriptional regulator
RBAM_009340, ,ABC transporter ATP-binding protein	HQN47_004750, ,ABC transporter ATP-binding protein	HQN37_004745, ,ABC transporter ATP-binding protein
RBAM_009350, ,ABC transporter ATP-binding protein	HQN47_004755, ,ABC transporter ATP-binding protein	HQN37_004750, ,ABC transporter ATP-binding protein
RBAM_009360, ,ABC transporter permease	HQN47_004760, ,ABC transporter permease	HQN37_004755, ,ABC transporter permease
RBAM_009370, ,cold-shock protein	HQN47_004765, ,cold shock-like protein CspB	HQN37_004760, ,cold shock-like protein CspB
RBAM_009380, ,MetQ/NlpA family ABC transporter substrate-binding protein	HQN47_004770, ,MetQ/NlpA family ABC transporter substrate-binding protein	HQN37_004765, ,MetQ/NlpA family ABC transporter substrate-binding protein
RBAM_009390, ,diguanylate cyclase	HQN47_004775, ,diguanylate cyclase	HQN37_004770, ,diguanylate cyclase
RBAM_009400, ,L-cystine transporter	HQN47_004780, ,L-cystine transporter	HQN37_004775, ,L-cystine transporter
RBAM_009410, ,hypothetical protein	HQN47_004785, ,hypothetical protein	HQN37_004780, ,hypothetical protein
RBAM_009420, ,YhcN/YlaJ family sporulation lipoprotein	HQN47_004790, ,YhcN/YlaJ family sporulation lipoprotein	HQN37_004785, ,YhcN/YlaJ family sporulation lipoprotein
RBAM_009430, ,hypothetical protein	HQN47_004795, ,hypothetical protein	HQN37_004790, ,hypothetical protein
RBAM_009440, ,spore coat protein	HQN47_004800, ,spore coat protein	HQN37_004795, ,spore coat protein
RBAM_009460, ,class D sortase	HQN47_004815, ,class D sortase	HQN37_004810, ,class D sortase
RBAM_009470, ,RluA family pseudouridine synthase	HQN47_004820, ,RluA family pseudouridine synthase	HQN37_004815, ,RluA family pseudouridine synthase
RBAM_009480, ,hypothetical protein	HQN47_004825, ,YhcU family protein	HQN37_004820, ,YhcU family protein
RBAM_009490, ,CBS domain-containing protein	HQN47_004830, ,CBS domain-containing protein	HQN37_004825, ,CBS domain-containing protein
RBAM_009500, ,HAD family hydrolase	HQN47_004835, ,HAD family hydrolase	HQN37_004830, ,HAD family hydrolase
RBAM_009510, ,GNAT family N-acetyltransferase	HQN47_004840, ,bifunctional GNAT family N-acetyltransferase/carbon-nitrogen hydrolase family protein	HQN37_004835, ,bifunctional GNAT family N-acetyltransferase/carbon-nitrogen hydrolase family protein
RBAM_009520, ,aspartate aminotransferase family protein	HQN47_004845, ,aspartate aminotransferase family protein	HQN37_004840, ,aspartate aminotransferase family protein
RBAM_009530, ,glycerol-3-phosphate responsive antiterminator	HQN47_004850, ,glycerol-3-phosphate responsive antiterminator	HQN37_004845, ,glycerol-3-phosphate responsive antiterminator
RBAM_009540, ,aquaporin family protein	HQN47_004855, ,aquaporin family protein	HQN37_004850, ,aquaporin family protein
RBAM_009550, ,glycerol kinase GlpK	HQN47_004860, ,glycerol kinase GlpK	HQN37_004855, ,glycerol kinase GlpK
RBAM_009560, ,glycerol-3-phosphate dehydrogenase/oxidase	HQN47_004865, ,glycerol-3-phosphate dehydrogenase	HQN37_004860, ,glycerol-3-phosphate dehydrogenase
RBAM_009570, ,phospho-sugar mutase	HQN47_004870, ,phospho-sugar mutase	HQN37_004865, ,phospho-sugar mutase
RBAM_009580, ,GAF domain-containing sensor histidine kinase	HQN47_004875, ,GAF domain-containing sensor histidine kinase	HQN37_004870, ,GAF domain-containing sensor histidine kinase
RBAM_009590, ,response regulator transcription factor	HQN47_004880, ,response regulator transcription factor	HQN37_004875, ,response regulator transcription factor
RBAM_009600, ,NAD(P)H-dependent oxidoreductase	HQN47_004885, ,NAD(P)H-dependent oxidoreductase	HQN37_004880, ,NAD(P)H-dependent oxidoreductase
RBAM_009610, ,hypothetical protein	HQN47_004890, ,YhdB family protein	HQN37_004885, ,YhdB family protein
RBAM_009620, ,DUF3889 domain-containing protein	HQN47_004895, ,YqzG/YhdC family protein	HQN37_004890, ,YqzG/YhdC family protein
RBAM_009630, ,LysM peptidoglycan-binding domain-containing protein	HQN47_004900, ,LysM peptidoglycan-binding domain-containing protein	HQN37_004895, ,LysM peptidoglycan-binding domain-containing protein
RBAM_009640, ,nitric oxide-sensing transcriptional repressor NsrR	HQN47_004905, ,nitric oxide-sensing transcriptional repressor NsrR	HQN37_004900, ,nitric oxide-sensing transcriptional repressor NsrR
RBAM_009660, ,SpoVR family protein	HQN47_004915, ,SpoVR family protein	HQN37_004910, ,SpoVR family protein
RBAM_009670, ,alkaline phosphatase	HQN47_004920, ,alkaline phosphatase	HQN37_004915, ,alkaline phosphatase
RBAM_009680, ,LysM peptidoglycan-binding domain-containing protein	HQN47_004925, ,LysM peptidoglycan-binding domain-containing protein	HQN37_004920, ,LysM peptidoglycan-binding domain-containing protein
RBAM_009690, ,LysR family transcriptional regulator	HQN47_004930, ,LysR family transcriptional regulator	HQN37_004925, ,LysR family transcriptional regulator
RBAM_009700, ,citrate synthase/methylcitrate synthase	HQN47_004935, ,citrate synthase/methylcitrate synthase	HQN37_004930, ,citrate synthase/methylcitrate synthase
RBAM_009710, ,SDR family oxidoreductase	HQN47_004940, ,SDR family oxidoreductase	HQN37_004935, ,SDR family oxidoreductase
RBAM_009720, ,amino acid permease	HQN47_004945, ,amino acid permease	HQN37_004940, ,amino acid permease
RBAM_009730, ,sodium-dependent transporter	HQN47_004950, ,sodium-dependent transporter	HQN37_004945, ,sodium-dependent transporter
RBAM_009740, ,anti-sigma factor	HQN47_004955, ,anti-sigma factor	HQN37_004950, ,anti-sigma factor
RBAM_009750, ,anti-sigma factor	HQN47_004960, ,anti-sigma factor	HQN37_004955, ,anti-sigma factor
RBAM_009760, ,sigma-70 family RNA polymerase sigma factor	HQN47_004965, ,RNA polymerase sigma factor SigM	HQN37_004960, ,RNA polymerase sigma factor SigM
RBAM_009770, ,1-acylglycerol-3-phosphate O-acyltransferase	HQN47_004970, ,1-acylglycerol-3-phosphate O-acyltransferase	HQN37_004965, ,1-acylglycerol-3-phosphate O-acyltransferase
RBAM_009780, ,HlyC/CorC family transporter	HQN47_004975, ,hemolysin family protein	HQN37_004970, ,hemolysin family protein
RBAM_009790, ,MerR family transcriptional regulator	HQN47_004980, ,MerR family transcriptional regulator	HQN37_004975, ,MerR family transcriptional regulator
RBAM_009800, ,pyridoxal phosphate-dependent aminotransferase	HQN47_004985, ,pyridoxal phosphate-dependent aminotransferase	HQN37_004980, ,pyridoxal phosphate-dependent aminotransferase
RBAM_009810, ,polyketide beta-ketoacyl:ACP synthase	HQN47_004990, ,polyketide beta-ketoacyl:ACP synthase	HQN37_004985, ,polyketide beta-ketoacyl:ACP synthase
RBAM_009820, ,HlyC/CorC family transporter	HQN47_004995, ,hemolysin family protein	HQN37_004990, ,hemolysin family protein
RBAM_009830, ,fluoride efflux transporter CrcB	HQN47_005000, ,fluoride efflux transporter CrcB	HQN37_004995, ,fluoride efflux transporter CrcB
RBAM_009840, ,CrcB family protein	HQN47_005005, ,CrcB family protein	HQN37_005000, ,CrcB family protein
RBAM_009850, ,glycerophosphodiester phosphodiesterase	HQN47_005010, ,glycerophosphodiester phosphodiesterase	HQN37_005005, ,glycerophosphodiester phosphodiesterase
RBAM_009860, ,hypothetical protein	HQN47_005015, ,YhdX family protein	HQN37_005010, ,YhdX family protein
RBAM_009870, ,mechanosensitive ion channel family protein	HQN47_005020, ,mechanosensitive ion channel family protein	HQN37_005015, ,mechanosensitive ion channel family protein
RBAM_009880, ,NAD-dependent protein deacylase	HQN47_005025, ,NAD-dependent protein deacylase	HQN37_005020, ,NAD-dependent protein deacylase
RBAM_009890, ,polysaccharide deacetylase	HQN47_005030, ,polysaccharide deacetylase	HQN37_005025, ,polysaccharide deacetylase
RBAM_009900, ,D-amino-acid transaminase	HQN47_005035, ,D-amino-acid transaminase	HQN37_005030, ,D-amino-acid transaminase
RBAM_009910, ,TetR/AcrR family transcriptional regulator	HQN47_005040, ,TetR/AcrR family transcriptional regulator	HQN37_005035, ,TetR/AcrR family transcriptional regulator
RBAM_009920, ,hypothetical protein	HQN47_005045, ,hypothetical protein	HQN37_005040, ,hypothetical protein
RBAM_009930, ,universal stress protein	HQN47_005050, ,universal stress protein	HQN37_005045, ,universal stress protein
RBAM_009940, ,ATP-binding cassette domain-containing protein	HQN47_005055, ,ATP-binding cassette domain-containing protein	HQN37_005050, ,ATP-binding cassette domain-containing protein
RBAM_009950, ,ABC transporter ATP-binding protein	HQN47_005060, ,ABC transporter ATP-binding protein/permease	HQN37_005055, ,ABC transporter ATP-binding protein/permease
RBAM_009960, ,SDR family oxidoreductase	HQN47_005065, ,SDR family oxidoreductase	HQN37_005060, ,SDR family oxidoreductase
RBAM_009980, ,alpha/beta-type small acid-soluble spore protein	HQN47_005075, ,alpha/beta-type small acid-soluble spore protein	HQN37_005070, ,alpha/beta-type small acid-soluble spore protein
RBAM_009990, ,hypothetical protein	HQN47_005080, ,YheE family protein	HQN37_005075, ,YheE family protein
RBAM_010000, ,YheC/YheD family protein	HQN47_005085, ,YheC/YheD family protein	HQN37_005080, ,YheC/YheD family protein
RBAM_010010, ,YheC/YheD family protein	HQN47_005090, ,YheC/YheD family protein	HQN37_005085, ,YheC/YheD family protein
RBAM_010020, ,DUF445 family protein	HQN47_005095, ,DUF445 family protein	HQN37_005090, ,DUF445 family protein
RBAM_010030, ,YlbF family regulator	HQN47_005100, ,YlbF family regulator	HQN37_005095, ,YlbF family regulator
RBAM_010040, ,hypothetical protein	HQN47_005105, ,DNA alkylation repair protein	HQN37_005100, ,DNA alkylation repair protein
RBAM_010060, ,Cof-type HAD-IIB family hydrolase	HQN47_005110, ,Cof-type HAD-IIB family hydrolase	HQN37_005105, ,Cof-type HAD-IIB family hydrolase
RBAM_010070, ,coproporphyrinogen III oxidase	HQN47_005115, ,coproporphyrinogen III oxidase	HQN37_005110, ,coproporphyrinogen III oxidase
RBAM_010080, ,ornithine monooxygenase	HQN47_005120, ,SidA/IucD/PvdA family monooxygenase	HQN37_005115, ,SidA/IucD/PvdA family monooxygenase
RBAM_010090, ,cation:proton antiporter	HQN47_005125, ,cation:proton antiporter	HQN37_005120, ,cation:proton antiporter
RBAM_010100, ,cation:proton antiporter regulatory subunit	HQN47_005130, ,cation:proton antiporter regulatory subunit	HQN37_005125, ,cation:proton antiporter regulatory subunit
RBAM_010110, ,hypothetical protein	HQN47_005135, ,hypothetical protein	HQN37_005130, ,hypothetical protein
RBAM_010120, ,enoyl-CoA hydratase	HQN47_005140, ,enoyl-CoA hydratase	HQN37_005135, ,enoyl-CoA hydratase
RBAM_38380, ,hypothetical protein	HQN47_005145, ,hypothetical protein	HQN37_005140, ,hypothetical protein
RBAM_010130, ,ABC transporter ATP-binding protein	HQN47_005150, ,ABC transporter ATP-binding protein	HQN37_005145, ,ABC transporter ATP-binding protein
RBAM_010140, ,ABC transporter permease	HQN47_005155, ,ABC transporter permease	HQN37_005150, ,ABC transporter permease
RBAM_010150, ,DNA repair exonuclease	HQN47_005160, ,DNA repair exonuclease	HQN37_005155, ,DNA repair exonuclease
RBAM_010160, ,hypothetical protein	HQN47_005165, ,AAA family ATPase	HQN37_005160, ,AAA family ATPase
RBAM_010170, ,3-5 exoribonuclease YhaM	HQN47_005170, ,3-5 exoribonuclease YhaM	HQN37_005165, ,3-5 exoribonuclease YhaM
RBAM_010180, ,sporulation protein	HQN47_005175, ,sporulation YhaL family protein	HQN37_005170, ,sporulation YhaL family protein
RBAM_010190, ,peptidylprolyl isomerase PrsA	HQN47_005180, ,peptidylprolyl isomerase	HQN37_005175, ,peptidylprolyl isomerase
RBAM_38385, ,sporulation protein YhzE1	HQN47_005185, ,sporulation protein YhzE1	HQN37_005180, ,sporulation protein YhzE1
RBAM_38390, ,sporulation protein YhzE2	HQN47_005190, ,sporulation protein YhzE2	HQN37_005185, ,sporulation protein YhzE2
RBAM_010200, ,hypothetical protein	HQN47_005195, ,hypothetical protein	HQN37_005190, ,hypothetical protein
RBAM_010210, ,DUF3267 domain-containing protein	HQN47_005200, ,DUF3267 domain-containing protein	HQN37_005195, ,DUF3267 domain-containing protein
RBAM_010220, ,DUF1878 family protein	HQN47_005205, ,YhaI family protein	HQN37_005200, ,YhaI family protein
RBAM_010230, ,HTH-type transcriptional regulator Hpr	HQN47_005210, ,HTH-type transcriptional regulator Hpr	HQN37_005205, ,HTH-type transcriptional regulator Hpr
RBAM_010240, ,YtxH domain-containing protein	HQN47_005215, ,YtxH domain-containing protein	HQN37_005210, ,YtxH domain-containing protein
RBAM_38400, ,hypothetical protein	HQN47_005220, ,hypothetical protein	HQN37_005215, ,hypothetical protein
RBAM_010250, ,tryptophan transporter	HQN47_005225, ,tryptophan transporter	HQN37_005220, ,tryptophan transporter
RBAM_010260, ,3-phosphoserine/phosphohydroxythreonine transaminase	HQN47_005230, ,3-phosphoserine/phosphohydroxythreonine transaminase	HQN37_005225, ,3-phosphoserine/phosphohydroxythreonine transaminase
RBAM_010270, ,HIT family protein	HQN47_005235, ,HIT family protein	HQN37_005230, ,HIT family protein
RBAM_010280, ,ABC transporter ATP-binding protein	HQN47_005240, ,ABC transporter ATP-binding protein EcsA	HQN37_005235, ,ABC transporter ATP-binding protein EcsA
RBAM_010290, ,ABC transporter permease	HQN47_005245, ,ABC transporter permease	HQN37_005240, ,ABC transporter permease
RBAM_010300, ,EcsC family protein	HQN47_005250, ,EcsC family protein	HQN37_005245, ,EcsC family protein
RBAM_010310, ,amidohydrolase	HQN47_005255, ,M20 family metallopeptidase	HQN37_005250, ,M20 family metallopeptidase
RBAM_010320, ,hypothetical protein	HQN47_005260, ,hypothetical protein	HQN37_005255, ,hypothetical protein
RBAM_010330, ,heme-degrading oxygenase HmoB	HQN47_005265, ,heme-degrading oxygenase HmoB	HQN37_005260, ,heme-degrading oxygenase HmoB
RBAM_010340, ,PBP1A family penicillin-binding protein	HQN47_005270, ,PBP1A family penicillin-binding protein	HQN37_005265, ,PBP1A family penicillin-binding protein
RBAM_010350, ,uroporphyrinogen decarboxylase	HQN47_005275, ,uroporphyrinogen decarboxylase	HQN37_005270, ,uroporphyrinogen decarboxylase
RBAM_010360, ,ferrochelatase	HQN47_005280, ,ferrochelatase	HQN37_005275, ,ferrochelatase
RBAM_010370, ,protoporphyrinogen oxidase	HQN47_005285, ,protoporphyrinogen oxidase	HQN37_005280, ,protoporphyrinogen oxidase
RBAM_010380, ,TetR/AcrR family transcriptional regulator	HQN47_005290, ,TetR/AcrR family transcriptional regulator	HQN37_005285, ,TetR/AcrR family transcriptional regulator
RBAM_010390, ,YhgE/Pip domain-containing protein	HQN47_005295, ,YhgE/Pip domain-containing protein	HQN37_005290, ,YhgE/Pip domain-containing protein
RBAM_010400, ,ketoacyl-ACP synthase III	HQN47_005300, ,beta-ketoacyl-ACP synthase III FabHB	HQN37_005295, ,beta-ketoacyl-ACP synthase III FabHB
RBAM_010410, ,M42 family metallopeptidase	HQN47_005310, ,M42 family metallopeptidase	HQN37_005305, ,M42 family metallopeptidase
RBAM_010420, ,cation:dicarboxylase symporter family transporter	HQN47_005315, ,cation:dicarboxylase symporter family transporter	HQN37_005310, ,cation:dicarboxylase symporter family transporter
RBAM_010430, ,YhfH family protein	HQN47_005320, ,YhfH family protein	HQN37_005315, ,YhfH family protein
RBAM_010440, ,MBL fold metallo-hydrolase	HQN47_005325, ,MBL fold metallo-hydrolase	HQN37_005320, ,MBL fold metallo-hydrolase
RBAM_010450, ,lipoate--protein ligase	HQN47_005330, ,lipoate--protein ligase LplJ	HQN37_005325, ,lipoate--protein ligase LplJ
RBAM_010460, ,SDR family oxidoreductase	HQN47_005335, ,SDR family oxidoreductase	HQN37_005330, ,SDR family oxidoreductase
RBAM_010470, ,fatty acid--CoA ligase family protein	HQN47_005340, ,fatty acid--CoA ligase family protein	HQN37_005335, ,fatty acid--CoA ligase family protein
RBAM_010480, ,hypothetical protein	HQN47_005345, ,hypothetical protein	HQN37_005340, ,hypothetical protein
RBAM_010490, ,M48 family metallopeptidase	HQN47_005350, ,M48 family metallopeptidase	HQN37_005345, ,M48 family metallopeptidase
RBAM_010500, ,S8 family peptidase	HQN47_005355, ,S8 family peptidase	HQN37_005350, ,S8 family peptidase
RBAM_010510, ,iron-dicitrate ABC transporter substrate-binding protein	HQN47_005360, ,ABC transporter substrate-binding protein	HQN37_005355, ,ABC transporter substrate-binding protein
RBAM_010520, ,histidine phosphatase family protein	HQN47_005365, ,histidine phosphatase family protein	HQN37_005360, ,histidine phosphatase family protein
RBAM_010530, ,acetyl-CoA C-acyltransferase	HQN47_005370, ,acetyl-CoA C-acyltransferase	HQN37_005365, ,acetyl-CoA C-acyltransferase
RBAM_010540, ,AMP-binding protein	HQN47_005375, ,acyl-CoA synthetase	HQN37_005370, ,acyl-CoA synthetase
RBAM_010550, ,biotin transporter BioY	HQN47_005380, ,biotin transporter BioY	HQN37_005375, ,biotin transporter BioY
RBAM_010560, ,globin-coupled sensor protein	HQN47_005385, ,methyl-accepting chemotaxis protein	HQN37_005380, ,methyl-accepting chemotaxis protein
RBAM_010570, ,FAD-dependent oxidoreductase	HQN47_005390, ,FAD-dependent oxidoreductase	HQN37_005385, ,FAD-dependent oxidoreductase
RBAM_010580, ,SDR family oxidoreductase	HQN47_005395, ,SDR family oxidoreductase	HQN37_005390, ,SDR family oxidoreductase
RBAM_010590, ,IDEAL domain-containing protein	HQN47_005400, ,IDEAL domain-containing protein	HQN37_005395, ,IDEAL domain-containing protein
RBAM_010600, ,competence protein	HQN47_005405, ,competence protein ComK	HQN37_005400, ,competence protein ComK
RBAM_010610, ,iron chaperone	HQN47_005410, ,iron chaperone	HQN37_005405, ,iron chaperone
RBAM_010620, ,iron chaperone	HQN47_005415, ,iron chaperone	HQN37_005410, ,iron chaperone
RBAM_010630, ,mep operon protein MepB	HQN47_005420, ,mep operon protein MepB	HQN37_005415, ,mep operon protein MepB
RBAM_010640, ,hypothetical protein	HQN47_005425, ,hypothetical protein	HQN37_005420, ,hypothetical protein
RBAM_010650, ,excalibur calcium-binding domain-containing protein	HQN47_005430, ,excalibur calcium-binding domain-containing protein	HQN37_005425, ,excalibur calcium-binding domain-containing protein
RBAM_010660, ,YbjQ family protein	HQN47_005435, ,YbjQ family protein	HQN37_005430, ,YbjQ family protein
RBAM_010670, ,sodium:solute symporter family protein	HQN47_005440, ,sodium:solute symporter	HQN37_005435, ,sodium:solute symporter
RBAM_010680, ,DUF3311 domain-containing protein	HQN47_005445, ,DUF3311 domain-containing protein	HQN37_005440, ,DUF3311 domain-containing protein
RBAM_010690, ,hypothetical protein	HQN47_005450, ,hypothetical protein	HQN37_005445, ,hypothetical protein
RBAM_010700, ,TVP38/TMEM64 family protein	HQN47_005455, ,TVP38/TMEM64 family protein	HQN37_005450, ,TVP38/TMEM64 family protein
RBAM_010710, ,signal peptidase I	HQN47_005460, ,signal peptidase I	HQN37_005455, ,signal peptidase I
RBAM_010720, ,monooxygenase	HQN47_005465, ,monooxygenase	HQN37_005460, ,monooxygenase
RBAM_010730, ,MarR family transcriptional regulator	HQN47_005470, ,MarR family transcriptional regulator	HQN37_005465, ,MarR family transcriptional regulator
RBAM_010740, ,AbrB family transcriptional regulator	HQN47_005475, ,AbrB family transcriptional regulator	HQN37_005470, ,AbrB family transcriptional regulator
RBAM_010750, ,MFS transporter	HQN47_005480, ,MFS transporter	HQN37_005475, ,MFS transporter
RBAM_010760, ,TetR family transcriptional regulator	HQN47_005485, ,TetR/AcrR family transcriptional regulator	HQN37_005480, ,TetR/AcrR family transcriptional regulator
RBAM_010770, ,ferritin-like domain-containing protein	HQN47_005490, ,ferritin-like domain-containing protein	HQN37_005485, ,ferritin-like domain-containing protein
RBAM_010780, ,DUF421 domain-containing protein	HQN47_005495, ,DUF421 domain-containing protein	HQN37_005490, ,DUF421 domain-containing protein
RBAM_010790, ,helicase-exonuclease AddAB subunit AddB	HQN47_005500, ,helicase-exonuclease AddAB subunit AddB	HQN37_005495, ,helicase-exonuclease AddAB subunit AddB
RBAM_010800, ,helicase-exonuclease AddAB subunit AddA	HQN47_005505, ,helicase-exonuclease AddAB subunit AddA	HQN37_005500, ,helicase-exonuclease AddAB subunit AddA
RBAM_010810, ,exonuclease SbcCD subunit D	HQN47_005510, ,exonuclease SbcCD subunit D	HQN37_005505, ,exonuclease SbcCD subunit D
RBAM_010820, ,SMC family ATPase	HQN47_005515, ,SMC family ATPase	HQN37_005510, ,SMC family ATPase
RBAM_010830, ,HNH endonuclease	HQN47_005520, ,HNH endonuclease	HQN37_005515, ,HNH endonuclease
RBAM_010840, ,spore germination protein	HQN47_005525, ,spore germination protein	HQN37_005520, ,spore germination protein
RBAM_010850, ,spore germination protein GerPE	HQN47_005530, ,spore germination protein GerPE	HQN37_005525, ,spore germination protein GerPE
RBAM_010860, ,spore gernimation protein GerPD	HQN47_005535, ,spore gernimation protein GerPD	HQN37_005530, ,spore gernimation protein GerPD
RBAM_010870, ,spore gernimation protein GerPC	HQN47_005540, ,spore germination protein GerPC	HQN37_005535, ,spore germination protein GerPC
RBAM_010880, ,spore gernimation protein GerPB	HQN47_005545, ,spore germination protein GerPB	HQN37_005540, ,spore germination protein GerPB
RBAM_010890, ,spore germination protein	HQN47_005550, ,spore germination protein	HQN37_005545, ,spore germination protein
RBAM_010900, ,aspartyl-phosphate phosphatase Spo0E family protein	HQN47_005555, ,aspartyl-phosphate phosphatase Spo0E family protein	HQN37_005550, ,aspartyl-phosphate phosphatase Spo0E family protein
RBAM_010910, ,fumarylacetoacetate hydrolase family protein	HQN47_005560, ,fumarylacetoacetate hydrolase family protein	HQN37_005555, ,fumarylacetoacetate hydrolase family protein
RBAM_010920, ,DUF1516 family protein	HQN47_005565, ,YisL family protein	HQN37_005560, ,YisL family protein
RBAM_010940, ,DUF2777 family protein	HQN47_005575, ,DUF2777 domain-containing protein	HQN37_005570, ,DUF2777 domain-containing protein
RBAM_010950, ,asparagine synthase (glutamine-hydrolyzing)	HQN47_005580, ,asparagine synthase (glutamine-hydrolyzing)	HQN37_005575, ,asparagine synthase (glutamine-hydrolyzing)
RBAM_010960, ,phytoene synthase	HQN47_005585, ,squalene/phytoene synthase family protein	HQN37_005580, ,squalene/phytoene synthase family protein
RBAM_010970, ,MATE family efflux transporter	HQN47_005590, ,MATE family efflux transporter	HQN37_005585, ,MATE family efflux transporter
RBAM_010980, ,AraC family transcriptional regulator	HQN47_005595, ,AraC family transcriptional regulator	HQN37_005590, ,AraC family transcriptional regulator
RBAM_010990, ,damage-inducible protein DinB	HQN47_005600, ,DinB family protein	HQN37_005595, ,DinB family protein
RBAM_011000, ,pentapeptide repeat-containing protein	HQN47_005605, ,pentapeptide repeat-containing protein	HQN37_005600, ,pentapeptide repeat-containing protein
RBAM_011010, ,GNAT family N-acetyltransferase	HQN47_005610, ,GNAT family N-acetyltransferase	HQN37_005605, ,GNAT family N-acetyltransferase
RBAM_011020, ,bifunctional homocysteine S-methyltransferase/methylenetetrahydrofolate reductase	HQN47_005615, ,bifunctional homocysteine S-methyltransferase/methylenetetrahydrofolate reductase	HQN37_005610, ,bifunctional homocysteine S-methyltransferase/methylenetetrahydrofolate reductase
RBAM_011030, ,YajQ family cyclic di-GMP-binding protein	HQN47_005620, ,YajQ family cyclic di-GMP-binding protein	HQN37_005615, ,YajQ family cyclic di-GMP-binding protein
RBAM_011040, ,S1 RNA-binding domain-containing protein	HQN47_005625, ,S1 RNA-binding domain-containing protein	HQN37_005620, ,S1 RNA-binding domain-containing protein
RBAM_011050, ,BMP family ABC transporter substrate-binding protein	HQN47_005630, ,BMP family ABC transporter substrate-binding protein	HQN37_005625, ,BMP family ABC transporter substrate-binding protein
RBAM_011060, ,methyl-accepting chemotaxis protein	HQN47_005635, ,methyl-accepting chemotaxis protein	HQN37_005630, ,methyl-accepting chemotaxis protein
RBAM_011070, ,cytochrome P450	HQN47_005640, ,cytochrome P450	HQN37_005635, ,cytochrome P450
RBAM_38420, ,DUF3941 domain-containing protein	HQN47_005645, ,DUF3941 domain-containing protein	HQN37_005640, ,DUF3941 domain-containing protein
RBAM_011080, ,DegV family protein	HQN47_005650, ,DegV family protein	HQN37_005645, ,DegV family protein
RBAM_011090, ,YitT family protein	HQN47_005655, ,YitT family protein	HQN37_005650, ,YitT family protein
RBAM_011100, ,proteinase inhibitor	HQN47_005660, ,proteinase inhibitor	HQN37_005655, ,proteinase inhibitor
RBAM_011110, ,DUF3813 domain-containing protein	HQN47_005665, ,DUF3813 domain-containing protein	HQN37_005660, ,DUF3813 domain-containing protein
RBAM_011130, ,Cof-type HAD-IIB family hydrolase	HQN47_005675, ,Cof-type HAD-IIB family hydrolase	HQN37_005670, ,Cof-type HAD-IIB family hydrolase
RBAM_011140, ,esterase	HQN47_005680, ,prolyl oligopeptidase family serine peptidase	HQN37_005675, ,prolyl oligopeptidase family serine peptidase
RBAM_011150, ,metal-sulfur cluster assembly factor	HQN47_005685, ,metal-sulfur cluster assembly factor	HQN37_005680, ,metal-sulfur cluster assembly factor
RBAM_011160, ,metallothiol transferase FosB	HQN47_005690, ,FosM family fosfomycin resistance protein	HQN37_005685, ,FosM family fosfomycin resistance protein
RBAM_011170, ,FAD-binding oxidoreductase	HQN47_005695, ,FAD-binding oxidoreductase	HQN37_005690, ,FAD-binding oxidoreductase
RBAM_011180, ,MFS transporter	HQN47_005700, ,MFS transporter	HQN37_005695, ,MFS transporter
RBAM_011190, ,N-acetyl-gamma-glutamyl-phosphate reductase	HQN47_005705, ,N-acetyl-gamma-glutamyl-phosphate reductase	HQN37_005700, ,N-acetyl-gamma-glutamyl-phosphate reductase
RBAM_011200, ,bifunctional ornithine acetyltransferase/N-acetylglutamate synthase	HQN47_005710, ,bifunctional ornithine acetyltransferase/N-acetylglutamate synthase	HQN37_005705, ,bifunctional ornithine acetyltransferase/N-acetylglutamate synthase
RBAM_011210, ,acetylglutamate kinase	HQN47_005715, ,acetylglutamate kinase	HQN37_005710, ,acetylglutamate kinase
RBAM_011220, ,acetylornithine transaminase	HQN47_005720, ,acetylornithine transaminase	HQN37_005715, ,acetylornithine transaminase
RBAM_011230, ,carbamoyl phosphate synthase small subunit	HQN47_005725, ,carbamoyl phosphate synthase small subunit	HQN37_005720, ,carbamoyl phosphate synthase small subunit
RBAM_011240, ,carbamoyl phosphate synthase large subunit	HQN47_005730, ,carbamoyl phosphate synthase large subunit	HQN37_005725, ,carbamoyl phosphate synthase large subunit
RBAM_011250, ,ornithine carbamoyltransferase	HQN47_005735, ,ornithine carbamoyltransferase	HQN37_005730, ,ornithine carbamoyltransferase
RBAM_011260, ,YjzC family protein	HQN47_005740, ,YjzC family protein	HQN37_005735, ,YjzC family protein
RBAM_011270, ,DUF2929 family protein	HQN47_005745, ,YjzD family protein	HQN37_005740, ,YjzD family protein
RBAM_011280, ,hypothetical protein	HQN47_005750, ,hypothetical protein	HQN37_005745, ,hypothetical protein
RBAM_011290, ,hypothetical protein	HQN47_005755, ,hypothetical protein	HQN37_005750, ,hypothetical protein
RBAM_011300, ,BMP family ABC transporter substrate-binding protein	HQN47_005760, ,BMP family ABC transporter substrate-binding protein	HQN37_005755, ,BMP family ABC transporter substrate-binding protein
RBAM_011310, ,competence protein ComG	HQN47_005765, ,ComZ family protein	HQN37_005760, ,ComZ family protein
RBAM_011320, ,hypothetical protein	HQN47_005770, ,hypothetical protein	HQN37_005765, ,hypothetical protein
RBAM_011330, ,ketoacyl-ACP synthase III	HQN47_005775, ,ketoacyl-ACP synthase III	HQN37_005770, ,ketoacyl-ACP synthase III
RBAM_011340, ,beta-ketoacyl-ACP synthase II	HQN47_005780, ,beta-ketoacyl-ACP synthase II	HQN37_005775, ,beta-ketoacyl-ACP synthase II
RBAM_011350, ,hypothetical protein	HQN47_005785, ,DUF2268 domain-containing protein	HQN37_005780, ,DUF2268 domain-containing protein
RBAM_011360, ,ABC transporter ATP-binding protein	HQN47_005790, ,ABC transporter ATP-binding protein	HQN37_005785, ,ABC transporter ATP-binding protein
RBAM_011370, ,dipeptide ABC transporter ATP-binding protein	HQN47_005795, ,dipeptide ABC transporter ATP-binding protein	HQN37_005790, ,dipeptide ABC transporter ATP-binding protein
RBAM_011380, ,peptide-binding protein	HQN47_005800, ,peptide-binding protein	HQN37_005795, ,peptide-binding protein
RBAM_011390, ,ABC transporter permease	HQN47_005805, ,ABC transporter permease	HQN37_005800, ,ABC transporter permease
RBAM_011400, ,ABC transporter permease	HQN47_005810, ,ABC transporter permease	HQN37_005805, ,ABC transporter permease
RBAM_011410, ,DUF3603 family protein	HQN47_005815, ,YjbA family protein	HQN37_005810, ,YjbA family protein
RBAM_011420, ,tryptophan--tRNA ligase	HQN47_005820, ,tryptophan--tRNA ligase	HQN37_005815, ,tryptophan--tRNA ligase
RBAM_011430, ,peptide ABC transporter substrate-binding protein	HQN47_005825, ,peptide ABC transporter substrate-binding protein	HQN37_005820, ,peptide ABC transporter substrate-binding protein
RBAM_011440, ,ABC transporter permease	HQN47_005830, ,ABC transporter permease	HQN37_005825, ,ABC transporter permease
RBAM_011450, ,ABC transporter permease	HQN47_005835, ,oligopeptide ABC transporter permease OppC	HQN37_005830, ,oligopeptide ABC transporter permease OppC
RBAM_011460, ,ABC transporter ATP-binding protein	HQN47_005840, ,ABC transporter ATP-binding protein	HQN37_005835, ,ABC transporter ATP-binding protein
RBAM_011470, ,ATP-binding cassette domain-containing protein	HQN47_005845, ,oligopeptide ABC transporter ATP-binding protein OppF	HQN37_005840, ,oligopeptide ABC transporter ATP-binding protein OppF
RBAM_011480, ,GTP-binding protein	HQN47_005850, ,putative glycoside hydrolase	HQN37_005845, ,putative glycoside hydrolase
RBAM_011490, ,GNAT family N-acetyltransferase	HQN47_005855, ,GNAT family N-acetyltransferase	HQN37_005850, ,GNAT family N-acetyltransferase
RBAM_011500, ,transcriptional regulator Spx	HQN47_005860, ,transcriptional regulator Spx	HQN37_005855, ,transcriptional regulator Spx
RBAM_011510, ,TerC family protein	HQN47_005865, ,TerC family protein	HQN37_005860, ,TerC family protein
RBAM_011520, ,adaptor protein MecA	HQN47_005870, ,adaptor protein MecA	HQN37_005865, ,adaptor protein MecA
RBAM_011530, ,competence protein CoiA	HQN47_005875, ,competence protein CoiA	HQN37_005870, ,competence protein CoiA
RBAM_011540, ,oligoendopeptidase F	HQN47_005880, ,oligoendopeptidase F	HQN37_005875, ,oligoendopeptidase F
RBAM_011560, ,DsbA family protein	HQN47_005890, ,protease adaptor protein SpxH	HQN37_005885, ,protease adaptor protein SpxH
RBAM_011570, ,thiol management oxidoreductase	HQN47_005895, ,thiol management oxidoreductase	HQN37_005890, ,thiol management oxidoreductase
RBAM_011580, ,lytic transglycosylase domain-containing protein	HQN47_005900, ,lytic transglycosylase domain-containing protein	HQN37_005895, ,lytic transglycosylase domain-containing protein
RBAM_011590, ,CYTH domain-containing protein	HQN47_005905, ,CYTH domain-containing protein	HQN37_005900, ,CYTH domain-containing protein
RBAM_011600, ,hypothetical protein	HQN47_005910, ,hypothetical protein	HQN37_005905, ,hypothetical protein
RBAM_011610, ,GTP pyrophosphokinase family protein	HQN47_005915, ,GTP diphosphokinase	HQN37_005910, ,GTP diphosphokinase
RBAM_011620, ,NAD kinase	HQN47_005920, ,NAD kinase	HQN37_005915, ,NAD kinase
RBAM_011630, ,RluA family pseudouridine synthase	HQN47_005925, ,RluA family pseudouridine synthase	HQN37_005920, ,RluA family pseudouridine synthase
RBAM_011640, ,bis(5-nucleosyl)-tetraphosphatase PrpE	HQN47_005930, ,bis(5-nucleosyl)-tetraphosphatase PrpE	HQN37_005925, ,bis(5-nucleosyl)-tetraphosphatase PrpE
RBAM_011650, ,sodium:proton antiporter	HQN47_005935, ,monovalent cation:proton antiporter family protein	HQN37_005930, ,monovalent cation:proton antiporter family protein
RBAM_011660, ,thiaminase II	HQN47_005940, ,thiaminase II	HQN37_005935, ,thiaminase II
RBAM_011670, ,thiazole tautomerase TenI	HQN47_005945, ,thiazole tautomerase TenI	HQN37_005940, ,thiazole tautomerase TenI
RBAM_011680, ,glycine oxidase ThiO	HQN47_005950, ,glycine oxidase ThiO	HQN37_005945, ,glycine oxidase ThiO
RBAM_011690, ,sulfur carrier protein ThiS	HQN47_005955, ,sulfur carrier protein ThiS	HQN37_005950, ,sulfur carrier protein ThiS
RBAM_011700, ,thiazole synthase	HQN47_005960, ,thiazole synthase	HQN37_005955, ,thiazole synthase
RBAM_011710, ,thiazole biosynthesis adenylyltransferase ThiF	HQN47_005965, ,thiazole biosynthesis adenylyltransferase ThiF	HQN37_005960, ,thiazole biosynthesis adenylyltransferase ThiF
RBAM_011720, ,bifunctional hydroxymethylpyrimidine kinase/phosphomethylpyrimidine kinase	HQN47_005970, ,bifunctional hydroxymethylpyrimidine kinase/phosphomethylpyrimidine kinase	HQN37_005965, ,bifunctional hydroxymethylpyrimidine kinase/phosphomethylpyrimidine kinase
RBAM_011730, ,enoyl-ACP reductase FabI	HQN47_005975, ,enoyl-ACP reductase FabI	HQN37_005970, ,enoyl-ACP reductase FabI
RBAM_011740, ,spore coat protein	HQN47_005980, ,spore coat CotO family protein	HQN37_005975, ,spore coat CotO family protein
RBAM_011750, ,spore coat protein	HQN47_005985, ,spore coat protein	HQN37_005980, ,spore coat protein
RBAM_011760, ,spore coat protein	HQN47_005990, ,spore coat protein	HQN37_005985, ,spore coat protein
RBAM_011770, ,spore coat protein	HQN47_005995, ,spore coat protein	HQN37_005990, ,spore coat protein
RBAM_011780, ,spore coat protein	HQN47_006000, ,spore coat protein	HQN37_005995, ,spore coat protein
RBAM_011790, ,spore coat protein	HQN47_006005, ,spore coat protein	HQN37_006000, ,spore coat protein
RBAM_011800, ,DUF1360 domain-containing protein	HQN47_006010, ,DUF1360 domain-containing protein	HQN37_006005, ,DUF1360 domain-containing protein
RBAM_011810, ,hypothetical protein	HQN47_006015, ,hypothetical protein	HQN37_006010, ,hypothetical protein
RBAM_011820, ,YjcZ family sporulation protein	HQN47_006020, ,YjcZ family sporulation protein	HQN37_006015, ,YjcZ family sporulation protein
RBAM_011830, ,sporulation protein	HQN47_006025, ,stage VI sporulation protein F	HQN37_006020, ,stage VI sporulation protein F
RBAM_011840, ,ATP-dependent helicase	HQN47_006030, ,ATP-dependent helicase	HQN37_006025, ,ATP-dependent helicase
RBAM_011850, ,hypothetical protein	HQN47_006035, ,hypothetical protein	HQN37_006030, ,hypothetical protein
RBAM_011860, ,subclass B1 metallo-beta-lactamase	HQN47_006040, ,subclass B1 metallo-beta-lactamase	HQN37_006035, ,subclass B1 metallo-beta-lactamase
RBAM_011870, ,ABC transporter permease	HQN47_006045, ,ABC transporter permease	HQN37_006040, ,ABC transporter permease
RBAM_011880, ,ABC transporter ATP-binding protein	HQN47_006050, ,ABC transporter ATP-binding protein	HQN37_006045, ,ABC transporter ATP-binding protein
RBAM_011890, ,AbrB/MazE/SpoVT family DNA-binding domain-containing protein	HQN47_006055, ,AbrB/MazE/SpoVT family DNA-binding domain-containing protein	HQN37_006050, ,AbrB/MazE/SpoVT family DNA-binding domain-containing protein
RBAM_011900, ,GNAT family N-acetyltransferase	HQN47_006060, ,GNAT family N-acetyltransferase	HQN37_006055, ,GNAT family N-acetyltransferase
RBAM_011910, ,hypothetical protein	HQN47_006065, ,YjcG family protein	HQN37_006060, ,YjcG family protein
RBAM_011920, ,esterase family protein	HQN47_006070, ,esterase family protein	HQN37_006065, ,esterase family protein
RBAM_011930, ,methionine biosynthesis PLP-dependent protein	HQN47_006075, ,methionine biosynthesis PLP-dependent protein	HQN37_006070, ,methionine biosynthesis PLP-dependent protein
RBAM_011940, ,cystathionine beta-lyase	HQN47_006080, ,cystathionine beta-lyase	HQN37_006075, ,cystathionine beta-lyase
RBAM_38440, ,hypothetical protein	HQN47_006090, ,hypothetical protein	HQN37_006085, ,hypothetical protein
RBAM_011970, ,hypothetical protein	HQN47_006095, ,ribonuclease YeeF family protein	HQN37_006090, ,ribonuclease YeeF family protein
RBAM_011980, ,hypothetical protein	HQN47_006105, ,hypothetical protein	HQN37_006100, ,hypothetical protein
RBAM_011990, ,hypothetical protein	HQN47_006110, ,phosphatidylinositol 4-kinase	HQN37_006105, ,phosphatidylinositol 4-kinase
RBAM_012000, ,DUF3037 domain-containing protein	HQN47_006115, ,DUF3037 domain-containing protein	HQN37_006110, ,DUF3037 domain-containing protein
RBAM_38450, ,hypothetical protein	HQN47_006120, ,hypothetical protein	HQN37_006115, ,hypothetical protein
RBAM_012010, ,tRNA-Val4	HQN47_006125, ,tRNA-Val4	HQN37_006120, ,tRNA-Val4
RBAM_012020, ,hypothetical protein	HQN47_006130, ,EndoU domain-containing protein	HQN37_006125, ,EndoU domain-containing protein
RBAM_012030, ,hypothetical protein	HQN47_006135, ,hypothetical protein	HQN37_006130, ,hypothetical protein
RBAM_012040, ,hypothetical protein	HQN47_006140, ,hypothetical protein	HQN37_006135, ,hypothetical protein
RBAM_012060, ,hypothetical protein	HQN47_006150, ,hypothetical protein	HQN37_006145, ,hypothetical protein
RBAM_012070, ,hypothetical protein	HQN47_006155, ,hypothetical protein	HQN37_006150, ,hypothetical protein
RBAM_012080, ,class A beta-lactamase	HQN47_006160, ,class A beta-lactamase	HQN37_006155, ,class A beta-lactamase
RBAM_012090, ,antibiotic biosynthesis monooxygenase	HQN47_006165, ,antibiotic biosynthesis monooxygenase	HQN37_006160, ,antibiotic biosynthesis monooxygenase
RBAM_012100, ,multidrug efflux MFS transporter	HQN47_006170, ,multidrug efflux MFS transporter	HQN37_006165, ,multidrug efflux MFS transporter
RBAM_012110, ,MarR family transcriptional regulator	HQN47_006175, ,MarR family transcriptional regulator	HQN37_006170, ,MarR family transcriptional regulator
RBAM_012120, ,arabinogalactan endo-1,4-beta-galactosidase	HQN47_006180, ,glycosyl hydrolase 53 family protein	HQN37_006175, ,glycosyl hydrolase 53 family protein
RBAM_012130, ,UDP-glucose--hexose-1-phosphate uridylyltransferase	HQN47_006185, ,UDP-glucose--hexose-1-phosphate uridylyltransferase	HQN37_006180, ,UDP-glucose--hexose-1-phosphate uridylyltransferase
RBAM_012140, ,UDP-glucose 4-epimerase GalE	HQN47_006190, ,UDP-glucose 4-epimerase GalE	HQN37_006185, ,UDP-glucose 4-epimerase GalE
RBAM_012150, ,galactokinase	HQN47_006195, ,galactokinase	HQN37_006190, ,galactokinase
RBAM_012160, ,PTS lactose transporter subunit IIBC	HQN47_006200, ,PTS lactose transporter subunit IIBC	HQN37_006195, ,PTS lactose transporter subunit IIBC
RBAM_012170, ,PTS lactose/cellobiose transporter subunit IIA	HQN47_006205, ,PTS lactose/cellobiose transporter subunit IIA	HQN37_006200, ,PTS lactose/cellobiose transporter subunit IIA
RBAM_012180, ,6-phospho-beta-galactosidase	HQN47_006210, ,6-phospho-beta-galactosidase	HQN37_006205, ,6-phospho-beta-galactosidase
RBAM_012190, ,DeoR/GlpR transcriptional regulator	HQN47_006215, ,DeoR/GlpR family DNA-binding transcription regulator	HQN37_006210, ,DeoR/GlpR family DNA-binding transcription regulator
RBAM_012200, ,HAD family phosphatase	HQN47_006220, ,HAD family phosphatase	HQN37_006215, ,HAD family phosphatase
RBAM_012210, ,galactose oxidase	HQN47_006225, ,hypothetical protein	HQN37_006220, ,hypothetical protein
RBAM_012220, ,hypothetical protein	HQN47_006230, ,hypothetical protein	HQN37_006225, ,hypothetical protein
RBAM_012230, ,methyltransferase	HQN47_006235, ,MgtC/SapB family protein	HQN37_006230, ,MgtC/SapB family protein
RBAM_012240, ,putative motility protein	HQN47_006245, ,YjfB family protein	HQN37_006240, ,YjfB family protein
RBAM_012250, ,DUF2809 domain-containing protein	HQN47_006250, ,DUF2809 domain-containing protein	HQN37_006245, ,DUF2809 domain-containing protein
RBAM_012260, ,DUF4309 domain-containing protein	HQN47_006255, ,YjgB family protein	HQN37_006250, ,YjgB family protein
RBAM_012270, ,formate dehydrogenase subunit alpha	HQN47_006260, ,formate dehydrogenase subunit alpha	HQN37_006255, ,formate dehydrogenase subunit alpha
RBAM_012280, ,DUF1641 domain-containing protein	HQN47_006265, ,DUF1641 domain-containing protein	HQN37_006260, ,DUF1641 domain-containing protein
RBAM_012290, ,cytochrome P450	HQN47_006270, ,cytochrome P450	HQN37_006265, ,cytochrome P450
RBAM_012300, ,UDP-glucosyltransferase	HQN47_006275, ,UDP-glucosyltransferase	HQN37_006270, ,UDP-glucosyltransferase
RBAM_38465, ,hypothetical protein	HQN47_006280, ,hypothetical protein	HQN37_006275, ,hypothetical protein
RBAM_012310, ,uroporphyrinogen-III synthase	HQN47_006285, ,uroporphyrinogen-III synthase	HQN37_006280, ,uroporphyrinogen-III synthase
RBAM_012320, ,iron export ABC transporter permease subunit FetB	HQN47_006290, ,iron export ABC transporter permease subunit FetB	HQN37_006285, ,iron export ABC transporter permease subunit FetB
RBAM_012330, ,ATP-binding cassette domain-containing protein	HQN47_006295, ,ATP-binding cassette domain-containing protein	HQN37_006290, ,ATP-binding cassette domain-containing protein
RBAM_012340, ,multidrug resistance efflux transporter family protein	HQN47_006300, ,multidrug resistance efflux transporter family protein	HQN37_006295, ,multidrug resistance efflux transporter family protein
RBAM_012350, ,cupin domain-containing protein	HQN47_006305, ,cupin domain-containing protein	HQN37_006300, ,cupin domain-containing protein
RBAM_012360, ,DUF1641 domain-containing protein	HQN47_006310, ,DUF1641 domain-containing protein	HQN37_006305, ,DUF1641 domain-containing protein
RBAM_012370, ,NAD(P)/FAD-dependent oxidoreductase	HQN47_006315, ,NAD(P)/FAD-dependent oxidoreductase	HQN37_006310, ,NAD(P)/FAD-dependent oxidoreductase
RBAM_012380, ,glucuronate isomerase	HQN47_006320, ,glucuronate isomerase	HQN37_006315, ,glucuronate isomerase
RBAM_012390, ,MFS transporter	HQN47_006325, ,MFS transporter	HQN37_006320, ,MFS transporter
RBAM_012400, ,LacI family transcriptional regulator	HQN47_006330, ,LacI family transcriptional regulator	HQN37_006325, ,LacI family transcriptional regulator
RBAM_012410, ,tagaturonate reductase	HQN47_006335, ,tagaturonate reductase	HQN37_006330, ,tagaturonate reductase
RBAM_012420, ,altronate dehydratase	HQN47_006340, ,altronate dehydratase family protein	HQN37_006335, ,altronate dehydratase family protein
RBAM_012430, ,sulfite exporter TauE/SafE family protein	HQN47_006345, ,sulfite exporter TauE/SafE family protein	HQN37_006340, ,sulfite exporter TauE/SafE family protein
RBAM_012440, ,hypothetical protein	HQN47_006350, ,DinB family protein	HQN37_006345, ,DinB family protein
RBAM_012450, ,tetratricopeptide repeat protein	HQN47_006355, ,tetratricopeptide repeat protein	HQN37_006350, ,tetratricopeptide repeat protein
RBAM_012460, ,PhrA family phosphatase inhibitor	HQN47_006360, ,PhrA family phosphatase inhibitor	HQN37_006355, ,PhrA family phosphatase inhibitor
RBAM_012470, ,LysM peptidoglycan-binding domain-containing protein	HQN47_006365, ,N-acetylmuramoyl-L-alanine amidase	HQN37_006360, ,N-acetylmuramoyl-L-alanine amidase
RBAM_012480, ,PH domain-containing protein	HQN47_006370, ,PH domain-containing protein	HQN37_006365, ,PH domain-containing protein
RBAM_012490, ,hypothetical protein	HQN47_006375, ,poly-gamma-glutamate hydrolase family protein	HQN37_006370, ,poly-gamma-glutamate hydrolase family protein
RBAM_012500, ,ImmA/IrrE family metallo-endopeptidase	HQN47_006380, ,ImmA/IrrE family metallo-endopeptidase	HQN37_006375, ,ImmA/IrrE family metallo-endopeptidase
RBAM_012510, ,helix-turn-helix transcriptional regulator	HQN47_006385, ,helix-turn-helix domain-containing protein	HQN37_006380, ,helix-turn-helix domain-containing protein
RBAM_012520, ,hypothetical protein	HQN47_006390, ,hypothetical protein	HQN37_006385, ,hypothetical protein
RBAM_012540, ,ATP-binding protein	HQN47_006400, ,ATP-binding protein	HQN37_006395, ,ATP-binding protein
RBAM_012560, ,phage portal protein	HQN47_006410, ,phage portal protein	HQN37_006405, ,phage portal protein
RBAM_012570, ,hypothetical protein	HQN47_006415, ,XtrA/YqaO family protein	HQN37_006410, ,XtrA/YqaO family protein
RBAM_012580, ,sigma-70 family RNA polymerase sigma factor	HQN47_006420, ,sigma-70 family RNA polymerase sigma factor	HQN37_006415, ,sigma-70 family RNA polymerase sigma factor
RBAM_38475, ,hypothetical protein	HQN47_006430, ,hypothetical protein	HQN37_006425, ,hypothetical protein
RBAM_012610, ,hypothetical protein	HQN47_006435, ,XkdW family protein	HQN37_006430, ,XkdW family protein
RBAM_012620, ,XkdX family protein	HQN47_006440, ,XkdX family protein	HQN37_006435, ,XkdX family protein
RBAM_012630, ,phage portal protein	HQN47_006445, ,phage portal protein	HQN37_006440, ,phage portal protein
RBAM_012640, ,protein xhlA	HQN47_006450, ,hemolysin XhlA family protein	HQN37_006445, ,hemolysin XhlA family protein
RBAM_012650, ,phage holin	HQN47_006455, ,phage holin	HQN37_006450, ,phage holin
RBAM_012660, ,LysM peptidoglycan-binding domain-containing protein	HQN47_006460, ,N-acetylmuramoyl-L-alanine amidase	HQN37_006455, ,N-acetylmuramoyl-L-alanine amidase
RBAM_012670, ,stage II sporulation protein SB	HQN47_006470, ,type II toxin-antitoxin system SpoIISB family antitoxin	HQN37_006465, ,type II toxin-antitoxin system SpoIISB family antitoxin
RBAM_012680, ,type II toxin-antitoxin system SpoIISA family toxin	HQN47_006475, ,type II toxin-antitoxin system SpoIISA family toxin	HQN37_006470, ,type II toxin-antitoxin system SpoIISA family toxin
RBAM_012690, ,inorganic phosphate transporter	HQN47_006480, ,inorganic phosphate transporter	HQN37_006475, ,inorganic phosphate transporter
RBAM_012700, ,DUF47 domain-containing protein	HQN47_006485, ,DUF47 domain-containing protein	HQN37_006480, ,DUF47 domain-containing protein
RBAM_012710, ,amino acid permease	HQN47_006490, ,amino acid permease	HQN37_006485, ,amino acid permease
RBAM_012720, ,ring-cleaving dioxygenase	HQN47_006495, ,ring-cleaving dioxygenase	HQN37_006490, ,ring-cleaving dioxygenase
RBAM_012730, ,glycosyltransferase family 39 protein	HQN47_006500, ,glycosyltransferase family 39 protein	HQN37_006495, ,glycosyltransferase family 39 protein
RBAM_012740, ,glycosyltransferase family 2 protein	HQN47_006505, ,glycosyltransferase family 2 protein	HQN37_006500, ,glycosyltransferase family 2 protein
RBAM_012750, ,PDZ domain-containing protein	HQN47_006515, ,trypsin-like peptidase domain-containing protein	HQN37_006510, ,trypsin-like peptidase domain-containing protein
RBAM_012760, ,MFS transporter	HQN47_006520, ,MFS transporter	HQN37_006515, ,MFS transporter
RBAM_012770, ,aminopeptidase	HQN47_006525, ,M55 family metallopeptidase	HQN37_006520, ,M55 family metallopeptidase
RBAM_012780, ,ABC transporter permease	HQN47_006530, ,ABC transporter permease	HQN37_006525, ,ABC transporter permease
RBAM_012790, ,ABC transporter permease	HQN47_006535, ,ABC transporter permease	HQN37_006530, ,ABC transporter permease
RBAM_012800, ,ABC transporter ATP-binding protein	HQN47_006540, ,ABC transporter ATP-binding protein	HQN37_006535, ,ABC transporter ATP-binding protein
RBAM_012810, ,peptide ABC transporter substrate-binding protein	HQN47_006545, ,peptide ABC transporter substrate-binding protein	HQN37_006540, ,peptide ABC transporter substrate-binding protein
RBAM_012820, ,LD-carboxypeptidase	HQN47_006550, ,LD-carboxypeptidase	HQN37_006545, ,LD-carboxypeptidase
RBAM_012830, ,dipeptide epimerase	HQN47_006555, ,dipeptide epimerase	HQN37_006550, ,dipeptide epimerase
RBAM_012840, ,NlpC/P60 family protein	HQN47_006560, ,C40 family peptidase	HQN37_006555, ,C40 family peptidase
RBAM_012850, ,ATP-binding cassette domain-containing protein	HQN47_006565, ,ATP-binding cassette domain-containing protein	HQN37_006560, ,ATP-binding cassette domain-containing protein
RBAM_012860, ,lactonase family protein	HQN47_006570, ,lactonase family protein	HQN37_006565, ,lactonase family protein
RBAM_012870, ,hypothetical protein	HQN47_006575, ,dimethylarginine dimethylaminohydrolase family protein	HQN37_006570, ,dimethylarginine dimethylaminohydrolase family protein
RBAM_012880, ,acyl-CoA thioesterase	HQN47_006580, ,acyl-CoA thioesterase	HQN37_006575, ,acyl-CoA thioesterase
RBAM_012890, ,GNAT family N-acetyltransferase	HQN47_006585, ,GNAT family N-acetyltransferase	HQN37_006580, ,GNAT family N-acetyltransferase
RBAM_012900, ,multidrug efflux SMR transporter	HQN47_006590, ,multidrug efflux SMR transporter	HQN37_006585, ,multidrug efflux SMR transporter
RBAM_012910, ,multidrug efflux SMR transporter	HQN47_006595, ,multidrug efflux SMR transporter	HQN37_006590, ,multidrug efflux SMR transporter
RBAM_012920, ,formyltetrahydrofolate deformylase	HQN47_006600, ,formyltetrahydrofolate deformylase	HQN37_006595, ,formyltetrahydrofolate deformylase
RBAM_012930, ,glutamate 5-kinase	HQN47_006605, ,glutamate 5-kinase	HQN37_006600, ,glutamate 5-kinase
RBAM_012940, ,glutamate-5-semialdehyde dehydrogenase	HQN47_006610, ,glutamate-5-semialdehyde dehydrogenase	HQN37_006605, ,glutamate-5-semialdehyde dehydrogenase
RBAM_012950, ,organic hydroperoxide resistance protein	HQN47_006615, ,organic hydroperoxide resistance protein	HQN37_006610, ,organic hydroperoxide resistance protein
RBAM_012960, ,MarR family transcriptional regulator	HQN47_006620, ,MarR family transcriptional regulator	HQN37_006615, ,MarR family transcriptional regulator
RBAM_012970, ,organic hydroperoxide resistance protein	HQN47_006625, ,organic hydroperoxide resistance protein	HQN37_006620, ,organic hydroperoxide resistance protein
RBAM_012980, ,hypothetical protein	HQN47_006630, ,hypothetical protein	HQN37_006625, ,hypothetical protein
RBAM_012990, ,hypothetical protein	HQN47_006635, ,hypothetical protein	HQN37_006630, ,hypothetical protein
RBAM_013000, ,glycosyltransferase	HQN47_006640, ,glycosyltransferase	HQN37_006635, ,glycosyltransferase
RBAM_013010, ,collagen-like protein	HQN47_006645, ,collagen-like protein	HQN37_006640, ,collagen-like protein
RBAM_013020, ,MFS transporter	HQN47_006650, ,MFS transporter	HQN37_006645, ,MFS transporter
RBAM_013030, ,transcriptional regulator YeiL	HQN47_006655, ,transcriptional regulator YeiL	HQN37_006650, ,transcriptional regulator YeiL
RBAM_013040, ,5-methyltetrahydropteroyltriglutamate-- homocysteine S-methyltransferase	HQN47_006660, ,5-methyltetrahydropteroyltriglutamate-- homocysteine S-methyltransferase	HQN37_006655, ,5-methyltetrahydropteroyltriglutamate-- homocysteine S-methyltransferase
RBAM_013050, ,S8 family peptidase	HQN47_006665, ,S8 family peptidase	HQN37_006660, ,S8 family peptidase
RBAM_013060, ,STAS domain-containing protein	HQN47_006670, ,STAS domain-containing protein	HQN37_006665, ,STAS domain-containing protein
RBAM_013070, ,thiamine permease	HQN47_006675, ,energy-coupling factor transporter transmembrane protein EcfT	HQN37_006670, ,energy-coupling factor transporter transmembrane protein EcfT
RBAM_013080, ,energy-coupling factor ABC transporter ATP-binding protein	HQN47_006680, ,ATP-binding cassette domain-containing protein	HQN37_006675, ,ATP-binding cassette domain-containing protein
RBAM_013090, ,thiamine permease	HQN47_006685, ,ECF transporter S component	HQN37_006680, ,ECF transporter S component
RBAM_013100, ,LysM peptidoglycan-binding domain-containing protein	HQN47_006690, ,glycoside hydrolase family 18 protein	HQN37_006685, ,glycoside hydrolase family 18 protein
RBAM_013110, ,hypothetical protein	HQN47_006695, ,hypothetical protein	HQN37_006690, ,hypothetical protein
RBAM_013120, ,magnesium transporter	HQN47_006700, ,magnesium transporter	HQN37_006695, ,magnesium transporter
RBAM_013130, ,MerR family transcriptional regulator	HQN47_006705, ,MerR family transcriptional regulator TnrA	HQN37_006700, ,MerR family transcriptional regulator TnrA
RBAM_013140, ,hypothetical protein	HQN47_006710, ,hypothetical protein	HQN37_006705, ,hypothetical protein
RBAM_013150, ,Fur-regulated basic protein FbpA	HQN47_006715, ,Fur-regulated basic protein FbpA	HQN37_006710, ,Fur-regulated basic protein FbpA
RBAM_013160, ,MarR family transcriptional regulator	HQN47_006720, ,MarR family transcriptional regulator	HQN37_006715, ,MarR family transcriptional regulator
RBAM_013170, ,hypothetical protein	HQN47_006725, ,hypothetical protein	HQN37_006720, ,hypothetical protein
RBAM_013180, ,DNA ligase D	HQN47_006730, ,DNA ligase D	HQN37_006725, ,DNA ligase D
RBAM_013190, ,Ku protein	HQN47_006735, ,Ku protein	HQN37_006730, ,Ku protein
RBAM_013200, ,DedA family protein	HQN47_006740, ,DedA family protein	HQN37_006735, ,DedA family protein
RBAM_013220, ,RNA polymerase sigma factor SigI	HQN47_006750, ,RNA polymerase sigma factor SigI	HQN37_006745, ,RNA polymerase sigma factor SigI
RBAM_013230, ,anti-sigma factor domain-containing protein	HQN47_006755, ,anti-sigma factor domain-containing protein	HQN37_006750, ,anti-sigma factor domain-containing protein
RBAM_013240, ,alpha/beta-type small acid-soluble spore protein	HQN47_006760, ,alpha/beta-type small acid-soluble spore protein	HQN37_006755, ,alpha/beta-type small acid-soluble spore protein
RBAM_013250, ,DUF1836 domain-containing protein	HQN47_006765, ,DUF1836 domain-containing protein	HQN37_006760, ,DUF1836 domain-containing protein
RBAM_013260, ,protease HtpX	HQN47_006770, ,protease HtpX	HQN37_006765, ,protease HtpX
RBAM_013270, ,TrkH family potassium uptake protein	HQN47_006775, ,TrkH family potassium uptake protein	HQN37_006770, ,TrkH family potassium uptake protein
RBAM_013280, ,DUF421 domain-containing protein	HQN47_006780, ,DUF421 domain-containing protein	HQN37_006775, ,DUF421 domain-containing protein
RBAM_013290, ,hypothetical protein	HQN47_006785, ,hypothetical protein	HQN37_006780, ,hypothetical protein
RBAM_013300, ,acyltransferase family protein	HQN47_006790, ,acyltransferase family protein	HQN37_006785, ,acyltransferase family protein
RBAM_013310, ,PAS domain S-box protein	HQN47_006795, ,PAS domain S-box protein	HQN37_006790, ,PAS domain S-box protein
RBAM_013320, ,methylated-DNA--[protein]-cysteine S-methyltransferase	HQN47_006800, ,methylated-DNA--[protein]-cysteine S-methyltransferase	HQN37_006795, ,methylated-DNA--[protein]-cysteine S-methyltransferase
RBAM_013330, ,S-methyl-5-thioribose-1-phosphate isomerase	HQN47_006810, ,S-methyl-5-thioribose-1-phosphate isomerase	HQN37_006805, ,S-methyl-5-thioribose-1-phosphate isomerase
RBAM_013340, ,S-methyl-5-thioribose kinase	HQN47_006815, ,S-methyl-5-thioribose kinase	HQN37_006810, ,S-methyl-5-thioribose kinase
RBAM_013350, ,carbon-nitrogen family hydrolase	HQN47_006820, ,carbon-nitrogen family hydrolase	HQN37_006815, ,carbon-nitrogen family hydrolase
RBAM_013360, ,pyridoxal phosphate-dependent aminotransferase	HQN47_006825, ,pyridoxal phosphate-dependent aminotransferase	HQN37_006820, ,pyridoxal phosphate-dependent aminotransferase
RBAM_013370, ,2,3-diketo-5-methylthiopentyl-1-phosphate enolase	HQN47_006830, ,2,3-diketo-5-methylthiopentyl-1-phosphate enolase	HQN37_006825, ,2,3-diketo-5-methylthiopentyl-1-phosphate enolase
RBAM_013380, ,2-hydroxy-3-keto-5-methylthiopentenyl-1- phosphate phosphatase	HQN47_006835, ,2-hydroxy-3-keto-5-methylthiopentenyl-1- phosphate phosphatase	HQN37_006830, ,2-hydroxy-3-keto-5-methylthiopentenyl-1- phosphate phosphatase
RBAM_013390, ,methylthioribulose 1-phosphate dehydratase	HQN47_006840, ,methylthioribulose 1-phosphate dehydratase	HQN37_006835, ,methylthioribulose 1-phosphate dehydratase
RBAM_013400, ,cupin domain-containing protein	HQN47_006845, ,cupin domain-containing protein	HQN37_006840, ,cupin domain-containing protein
RBAM_013410, ,aspartyl-phosphate phosphatase Spo0E family protein	HQN47_006850, ,aspartyl-phosphate phosphatase Spo0E family protein	HQN37_006845, ,aspartyl-phosphate phosphatase Spo0E family protein
RBAM_013420, ,two-component sensor histidine kinase	HQN47_006855, ,PAS domain-containing sensor histidine kinase	HQN37_006850, ,PAS domain-containing sensor histidine kinase
RBAM_013430, ,MarR family transcriptional regulator	HQN47_006860, ,MarR family transcriptional regulator	HQN37_006855, ,MarR family transcriptional regulator
RBAM_013440, ,flagellar motor protein MotB	HQN47_006865, ,flagellar motor protein MotB	HQN37_006860, ,flagellar motor protein MotB
RBAM_013450, ,flagellar motor stator protein MotA	HQN47_006870, ,flagellar motor stator protein MotA	HQN37_006865, ,flagellar motor stator protein MotA
RBAM_013460, ,AAA family ATPase	HQN47_006875, ,ATP-dependent protease ATP-binding subunit ClpE	HQN37_006870, ,ATP-dependent protease ATP-binding subunit ClpE
RBAM_013470, ,hypothetical protein	HQN47_006880, ,hypothetical protein	HQN37_006875, ,hypothetical protein
RBAM_013480, ,hypothetical protein	HQN47_006885, ,hypothetical protein	HQN37_006880, ,hypothetical protein
RBAM_013490, ,7-cyano-7-deazaguanine synthase QueC	HQN47_006890, ,7-cyano-7-deazaguanine synthase QueC	HQN37_006885, ,7-cyano-7-deazaguanine synthase QueC
RBAM_013500, ,6-carboxytetrahydropterin synthase QueD	HQN47_006895, ,6-carboxytetrahydropterin synthase QueD	HQN37_006890, ,6-carboxytetrahydropterin synthase QueD
RBAM_013510, ,7-carboxy-7-deazaguanine synthase QueE	HQN47_006900, ,7-carboxy-7-deazaguanine synthase QueE	HQN37_006895, ,7-carboxy-7-deazaguanine synthase QueE
RBAM_013520, ,NADPH-dependent 7-cyano-7-deazaguanine reductase QueF	HQN47_006905, ,preQ(1) synthase	HQN37_006900, ,preQ(1) synthase
RBAM_013530, ,winged helix-turn-helix transcriptional regulator	HQN47_006915, ,winged helix-turn-helix transcriptional regulator	HQN37_006910, ,winged helix-turn-helix transcriptional regulator
RBAM_013540, ,glucose 1-dehydrogenase	HQN47_006920, ,glucose 1-dehydrogenase	HQN37_006915, ,glucose 1-dehydrogenase
RBAM_013560, ,DUF3219 family protein	HQN47_006930, ,YkvR family protein	HQN37_006925, ,YkvR family protein
RBAM_013570, ,DUF2187 domain-containing protein	HQN47_006935, ,YkvS family protein	HQN37_006930, ,YkvS family protein
RBAM_013580, ,hypothetical protein	HQN47_006940, ,hypothetical protein	HQN37_006935, ,hypothetical protein
RBAM_013590, ,cell wall hydrolase	HQN47_006945, ,cell wall hydrolase	HQN37_006940, ,cell wall hydrolase
RBAM_013600, ,polysaccharide biosynthesis protein	HQN47_006950, ,polysaccharide biosynthesis protein	HQN37_006945, ,polysaccharide biosynthesis protein
RBAM_013610, ,redoxin domain-containing protein	HQN47_006955, ,TlpA family protein disulfide reductase	HQN37_006950, ,TlpA family protein disulfide reductase
RBAM_013620, ,heavy metal translocating P-type ATPase	HQN47_006960, ,heavy metal translocating P-type ATPase	HQN37_006955, ,heavy metal translocating P-type ATPase
RBAM_013630, ,aminopeptidase P family protein	HQN47_006965, ,Xaa-Pro peptidase family protein	HQN37_006960, ,Xaa-Pro peptidase family protein
RBAM_013640, ,LacI family DNA-binding transcriptional regulator	HQN47_006970, ,LacI family DNA-binding transcriptional regulator	HQN37_006965, ,LacI family DNA-binding transcriptional regulator
RBAM_013650, ,transcription antiterminator	HQN47_006975, ,transcription antiterminator	HQN37_006970, ,transcription antiterminator
RBAM_013660, ,PTS glucose transporter subunit IICBA	HQN47_006980, ,glucose-specific PTS transporter subunit IIBC	HQN37_006975, ,glucose-specific PTS transporter subunit IIBC
RBAM_013670, ,phosphocarrier protein HPr	HQN47_006985, ,phosphocarrier protein HPr	HQN37_006980, ,phosphocarrier protein HPr
RBAM_013680, ,phosphoenolpyruvate--protein phosphotransferase	HQN47_006990, ,phosphoenolpyruvate--protein phosphotransferase	HQN37_006985, ,phosphoenolpyruvate--protein phosphotransferase
RBAM_013690, ,transcriptional regulator	HQN47_006995, ,transcriptional regulator	HQN37_006990, ,transcriptional regulator
RBAM_013700, ,spore photoproduct lyase	HQN47_007000, ,spore photoproduct lyase	HQN37_006995, ,spore photoproduct lyase
RBAM_013710, ,methyl-accepting chemotaxis protein	HQN47_007005, ,methyl-accepting chemotaxis protein	HQN37_007000, ,methyl-accepting chemotaxis protein
RBAM_013720, ,NAD(P)-dependent oxidoreductase	HQN47_007010, ,NAD(P)-dependent oxidoreductase	HQN37_007005, ,NAD(P)-dependent oxidoreductase
RBAM_013740, ,hypothetical protein	HQN47_007015, ,hypothetical protein	HQN37_007010, ,hypothetical protein
RBAM_013750, ,hypothetical protein	HQN47_007025, ,CAP domain-containing protein	HQN37_007020, ,CAP domain-containing protein
RBAM_013760, ,penicillin-binding protein 2	HQN47_007030, ,penicillin-binding protein 2	HQN37_007025, ,penicillin-binding protein 2
RBAM_013770, ,PAS domain-containing protein	HQN47_007035, ,PAS domain-containing protein	HQN37_007030, ,PAS domain-containing protein
RBAM_013780, ,aminotransferase A	HQN47_007040, ,aminotransferase A	HQN37_007035, ,aminotransferase A
RBAM_013800, ,chemotaxis protein CheV	HQN47_007050, ,chemotaxis protein CheV	HQN37_007045, ,chemotaxis protein CheV
RBAM_013810, ,hypothetical protein	HQN47_007055, ,hypothetical protein	HQN37_007050, ,hypothetical protein
RBAM_013820, ,MFS transporter	HQN47_007060, ,MFS transporter	HQN37_007055, ,MFS transporter
RBAM_013830, ,L,D-transpeptidase	HQN47_007065, ,L,D-transpeptidase family protein	HQN37_007060, ,L,D-transpeptidase family protein
RBAM_013840, ,metallophosphoesterase	HQN47_007070, ,metallophosphoesterase	HQN37_007065, ,metallophosphoesterase
RBAM_013850, ,2,4-dienoyl-CoA reductase	HQN47_007075, ,2,4-dienoyl-CoA reductase	HQN37_007070, ,2,4-dienoyl-CoA reductase
RBAM_013860, ,EAL domain-containing protein	HQN47_007085, ,EAL domain-containing protein	HQN37_007080, ,EAL domain-containing protein
RBAM_013870, ,DUF1797 family protein	HQN47_007090, ,DUF1797 family protein	HQN37_007085, ,DUF1797 family protein
RBAM_013880, ,hypothetical protein	HQN47_007095, ,ribonuclease H-like YkuK family protein	HQN37_007090, ,ribonuclease H-like YkuK family protein
RBAM_013890, ,antirepressor AbbA	HQN47_007100, ,antirepressor AbbA	HQN37_007095, ,antirepressor AbbA
RBAM_013900, ,CBS domain-containing protein	HQN47_007105, ,CBS domain-containing protein	HQN37_007100, ,CBS domain-containing protein
RBAM_013910, ,LysR family transcriptional regulator	HQN47_007110, ,transcriptional regulator CcpC	HQN37_007105, ,transcriptional regulator CcpC
RBAM_013920, ,flavodoxin	HQN47_007115, ,flavodoxin	HQN37_007110, ,flavodoxin
RBAM_013930, ,exo-alpha-sialidase	HQN47_007120, ,glycoside hydrolase	HQN37_007115, ,glycoside hydrolase
RBAM_013940, ,flavodoxin	HQN47_007125, ,flavodoxin	HQN37_007120, ,flavodoxin
RBAM_013950, ,2,3,4,5-tetrahydropyridine-2,6-dicarboxylate N-acetyltransferase	HQN47_007130, ,2,3,4,5-tetrahydropyridine-2,6-dicarboxylate N-acetyltransferase	HQN37_007125, ,2,3,4,5-tetrahydropyridine-2,6-dicarboxylate N-acetyltransferase
RBAM_013960, ,N-acetyldiaminopimelate deacetylase	HQN47_007135, ,N-acetyldiaminopimelate deacetylase	HQN37_007130, ,N-acetyldiaminopimelate deacetylase
RBAM_013970, ,YkuS family protein	HQN47_007140, ,YkuS family protein	HQN37_007135, ,YkuS family protein
RBAM_013980, ,mechanosensitive ion channel family protein	HQN47_007145, ,mechanosensitive ion channel family protein	HQN37_007140, ,mechanosensitive ion channel family protein
RBAM_013990, ,TlpA family protein disulfide reductase	HQN47_007150, ,TlpA family protein disulfide reductase	HQN37_007145, ,TlpA family protein disulfide reductase
RBAM_014000, ,hypothetical protein	HQN47_007155, ,hypothetical protein	HQN37_007150, ,hypothetical protein
RBAM_014010, ,sporulation protein	HQN47_007160, ,sporulation protein	HQN37_007155, ,sporulation protein
RBAM_014020, ,molybdenum cofactor guanylyltransferase	HQN47_007165, ,molybdenum cofactor guanylyltransferase	HQN37_007160, ,molybdenum cofactor guanylyltransferase
RBAM_014030, ,molybdopterin-synthase adenylyltransferase MoeB	HQN47_007170, ,molybdopterin-synthase adenylyltransferase MoeB	HQN37_007165, ,molybdopterin-synthase adenylyltransferase MoeB
RBAM_014040, ,molybdopterin molybdotransferase MoeA	HQN47_007175, ,molybdopterin molybdotransferase MoeA	HQN37_007170, ,molybdopterin molybdotransferase MoeA
RBAM_014050, ,molybdopterin-guanine dinucleotide biosynthesis protein B	HQN47_007180, ,molybdopterin-guanine dinucleotide biosynthesis protein B	HQN37_007175, ,molybdopterin-guanine dinucleotide biosynthesis protein B
RBAM_014060, ,molybdenum cofactor biosynthesis protein MoaE	HQN47_007185, ,molybdenum cofactor biosynthesis protein MoaE	HQN37_007180, ,molybdenum cofactor biosynthesis protein MoaE
RBAM_014070, ,molybdopterin converting factor subunit 1	HQN47_007190, ,molybdopterin converting factor subunit 1	HQN37_007185, ,molybdopterin converting factor subunit 1
RBAM_014080, ,YIP1 family protein	HQN47_007195, ,YIP1 family protein	HQN37_007190, ,YIP1 family protein
RBAM_014090, ,efflux RND transporter periplasmic adaptor subunit	HQN47_007200, ,efflux RND transporter periplasmic adaptor subunit	HQN37_007195, ,efflux RND transporter periplasmic adaptor subunit
RBAM_014100, ,ABC transporter ATP-binding protein	HQN47_007205, ,ABC transporter ATP-binding protein	HQN37_007200, ,ABC transporter ATP-binding protein
RBAM_014110, ,FtsX-like permease family protein	HQN47_007210, ,ABC transporter permease	HQN37_007205, ,ABC transporter permease
RBAM_014120, ,DeoR/GlpR transcriptional regulator	HQN47_007215, ,DeoR/GlpR family DNA-binding transcription regulator	HQN37_007210, ,DeoR/GlpR family DNA-binding transcription regulator
RBAM_014130, ,1-phosphofructokinase	HQN47_007220, ,1-phosphofructokinase	HQN37_007215, ,1-phosphofructokinase
RBAM_014140, ,PTS fructose transporter subunit IIA	HQN47_007225, ,fructose-specific PTS transporter subunit EIIC	HQN37_007220, ,fructose-specific PTS transporter subunit EIIC
RBAM_014150, ,signal peptidase I	HQN47_007230, ,signal peptidase I	HQN37_007225, ,signal peptidase I
RBAM_014160, ,hypothetical protein	HQN47_007235, ,hypothetical protein	HQN37_007230, ,hypothetical protein
RBAM_014170, ,ATP-binding cassette domain-containing protein	HQN47_007240, ,ATP-binding cassette domain-containing protein	HQN37_007235, ,ATP-binding cassette domain-containing protein
RBAM_014180, ,ketopantoate reductase family protein	HQN47_007245, ,ketopantoate reductase family protein	HQN37_007240, ,ketopantoate reductase family protein
RBAM_014190, ,aminopeptidase	HQN47_007250, ,aminopeptidase	HQN37_007245, ,aminopeptidase
RBAM_014200, ,hypothetical protein	HQN47_007255, ,protein YkpC	HQN37_007250, ,protein YkpC
RBAM_014210, ,rod shape-determining protein	HQN47_007260, ,cell shape-determining protein MreBH	HQN37_007255, ,cell shape-determining protein MreBH
RBAM_014220, ,AbrB/MazE/SpoVT family DNA-binding domain-containing protein	HQN47_007265, ,AbrB/MazE/SpoVT family DNA-binding domain-containing protein	HQN37_007260, ,AbrB/MazE/SpoVT family DNA-binding domain-containing protein
RBAM_014230, ,PAS domain-containing protein	HQN47_007270, ,PAS domain-containing protein	HQN37_007265, ,PAS domain-containing protein
RBAM_014240, ,gamma-glutamylcyclotransferase	HQN47_007275, ,gamma-glutamylcyclotransferase	HQN37_007270, ,gamma-glutamylcyclotransferase
RBAM_014250, ,TrkA family potassium uptake protein	HQN47_007280, ,Ktr system potassium transporter KtrC	HQN37_007275, ,Ktr system potassium transporter KtrC
RBAM_014260, ,adenine deaminase	HQN47_007285, ,adenine deaminase	HQN37_007280, ,adenine deaminase
RBAM_014270, ,ribonuclease J	HQN47_007290, ,ribonuclease J1	HQN37_007285, ,ribonuclease J1
RBAM_014280, ,DUF1447 family protein	HQN47_007295, ,DNA-dependent RNA polymerase auxiliary subunit epsilon family protein	HQN37_007290, ,DNA-dependent RNA polymerase auxiliary subunit epsilon family protein
RBAM_014290, ,Cof-type HAD-IIB family hydrolase	HQN47_007300, ,Cof-type HAD-IIB family hydrolase	HQN37_007295, ,Cof-type HAD-IIB family hydrolase
RBAM_014300, ,peptide deformylase	HQN47_007305, ,peptide deformylase	HQN37_007300, ,peptide deformylase
RBAM_38515, ,YjcZ family sporulation protein	HQN47_007310, ,YjcZ family sporulation protein	HQN37_007305, ,YjcZ family sporulation protein
RBAM_014310, ,hypothetical protein	HQN47_007315, ,YkyA family protein	HQN37_007310, ,YkyA family protein
RBAM_014330, ,ACP S-malonyltransferase	HQN47_007320, ,ACP S-malonyltransferase	HQN37_007315, ,ACP S-malonyltransferase
RBAM_014340, ,SDR family NAD(P)-dependent oxidoreductase	HQN47_007325, ,SDR family NAD(P)-dependent oxidoreductase	HQN37_007320, ,SDR family NAD(P)-dependent oxidoreductase
RBAM_014350, ,SDR family NAD(P)-dependent oxidoreductase	HQN47_007330, ,type I polyketide synthase	HQN37_007325, ,type I polyketide synthase
RBAM_014360, ,SDR family NAD(P)-dependent oxidoreductase	HQN47_007335, ,SDR family NAD(P)-dependent oxidoreductase	HQN37_007330, ,SDR family NAD(P)-dependent oxidoreductase
RBAM_014370, ,SDR family NAD(P)-dependent oxidoreductase	HQN47_007340, ,SDR family NAD(P)-dependent oxidoreductase	HQN37_007335, ,SDR family NAD(P)-dependent oxidoreductase
RBAM_014380, ,SDR family NAD(P)-dependent oxidoreductase	HQN47_007345, ,SDR family NAD(P)-dependent oxidoreductase	HQN37_007340, ,SDR family NAD(P)-dependent oxidoreductase
RBAM_014390, ,SDR family NAD(P)-dependent oxidoreductase	HQN47_007350, ,SDR family NAD(P)-dependent oxidoreductase	HQN37_007345, ,SDR family NAD(P)-dependent oxidoreductase
RBAM_014400, ,alpha/beta fold hydrolase	HQN47_007355, ,alpha/beta fold hydrolase	HQN37_007350, ,alpha/beta fold hydrolase
RBAM_014410, ,beta-lactamase family protein	HQN47_007360, ,beta-lactamase family protein	HQN37_007355, ,beta-lactamase family protein
RBAM_014420, ,pyruvate dehydrogenase (acetyl-transferring) E1 component subunit alpha	HQN47_007365, ,pyruvate dehydrogenase (acetyl-transferring) E1 component subunit alpha	HQN37_007360, ,pyruvate dehydrogenase (acetyl-transferring) E1 component subunit alpha
RBAM_014430, ,alpha-ketoacid dehydrogenase subunit beta	HQN47_007370, ,pyruvate dehydrogenase complex E1 component subunit beta	HQN37_007365, ,pyruvate dehydrogenase complex E1 component subunit beta
RBAM_014440, ,pyruvate dehydrogenase complex dihydrolipoyllysine-residue acetyltransferase	HQN47_007375, ,pyruvate dehydrogenase complex dihydrolipoyllysine-residue acetyltransferase	HQN37_007370, ,pyruvate dehydrogenase complex dihydrolipoyllysine-residue acetyltransferase
RBAM_014450, ,dihydrolipoyl dehydrogenase	HQN47_007380, ,dihydrolipoyl dehydrogenase	HQN37_007375, ,dihydrolipoyl dehydrogenase
RBAM_014460, ,hypothetical protein	HQN47_007385, ,hypothetical protein	HQN37_007380, ,hypothetical protein
RBAM_014470, ,polysaccharide deacetylase family protein	HQN47_007390, ,polysaccharide deacetylase family protein	HQN37_007385, ,polysaccharide deacetylase family protein
RBAM_014480, ,GapA-binding peptide SR1P	HQN47_007395, ,GapA-binding peptide SR1P	HQN37_007390, ,GapA-binding peptide SR1P
RBAM_014490, ,aminotransferase class I/II-fold pyridoxal phosphate-dependent enzyme	HQN47_007400, ,aminotransferase class I/II-fold pyridoxal phosphate-dependent enzyme	HQN37_007395, ,aminotransferase class I/II-fold pyridoxal phosphate-dependent enzyme
RBAM_014500, ,UPF0223 family protein	HQN47_007405, ,UPF0223 family protein	HQN37_007400, ,UPF0223 family protein
RBAM_014510, ,DUF1054 domain-containing protein	HQN47_007410, ,DUF1054 domain-containing protein	HQN37_007405, ,DUF1054 domain-containing protein
RBAM_014520, ,hypothetical protein	HQN47_007415, ,hypothetical protein	HQN37_007410, ,hypothetical protein
RBAM_014530, ,inositol monophosphatase family protein	HQN47_007420, ,inositol-1-monophosphatase	HQN37_007415, ,inositol-1-monophosphatase
RBAM_014540, ,GNAT family N-acetyltransferase	HQN47_007425, ,GNAT family N-acetyltransferase	HQN37_007420, ,GNAT family N-acetyltransferase
RBAM_014550, ,peptidase M4 family protein	HQN47_007430, ,M4 family metallopeptidase	HQN37_007425, ,M4 family metallopeptidase
RBAM_014580, ,hypothetical protein	HQN47_007440, ,hypothetical protein	HQN37_007435, ,hypothetical protein
RBAM_014590, ,sigma-70 family RNA polymerase sigma factor	HQN47_007445, ,sigma-70 family RNA polymerase sigma factor	HQN37_007440, ,sigma-70 family RNA polymerase sigma factor
RBAM_014600, ,anti-sigma factor	HQN47_007450, ,zf-HC2 domain-containing protein	HQN37_007445, ,zf-HC2 domain-containing protein
RBAM_014610, ,hypothetical protein	HQN47_007455, ,hypothetical protein	HQN37_007450, ,hypothetical protein
RBAM_014620, ,hypothetical protein	HQN47_007460, ,YlaF family protein	HQN37_007455, ,YlaF family protein
RBAM_014630, ,translational GTPase TypA	HQN47_007465, ,translational GTPase TypA	HQN37_007460, ,translational GTPase TypA
RBAM_014640, ,hypothetical protein	HQN47_007470, ,YlaH-like family protein	HQN37_007465, ,YlaH-like family protein
RBAM_014650, ,DUF2197 domain-containing protein	HQN47_007475, ,YlaI family protein	HQN37_007470, ,YlaI family protein
RBAM_014660, ,YhcN/YlaJ family sporulation lipoprotein	HQN47_007480, ,YhcN/YlaJ family sporulation lipoprotein	HQN37_007475, ,YhcN/YlaJ family sporulation lipoprotein
RBAM_014670, ,PhoH family protein	HQN47_007485, ,PhoH family protein	HQN37_007480, ,PhoH family protein
RBAM_014680, ,peptidyl-prolyl cis-trans isomerase	HQN47_007490, ,peptidyl-prolyl cis-trans isomerase	HQN37_007485, ,peptidyl-prolyl cis-trans isomerase
RBAM_014690, ,glutaminase A	HQN47_007495, ,glutaminase A	HQN37_007490, ,glutaminase A
RBAM_014700, ,DUF1507 family protein	HQN47_007500, ,YlaN family protein	HQN37_007495, ,YlaN family protein
RBAM_014710, ,FtsW/RodA/SpoVE family cell cycle protein	HQN47_007505, ,FtsW/RodA/SpoVE family cell cycle protein	HQN37_007500, ,FtsW/RodA/SpoVE family cell cycle protein
RBAM_014720, ,pyruvate carboxylase	HQN47_007510, ,pyruvate carboxylase	HQN37_007505, ,pyruvate carboxylase
RBAM_014730, ,heme A synthase CtaA	HQN47_007515, ,heme A synthase CtaA	HQN37_007510, ,heme A synthase CtaA
RBAM_014740, ,protoheme IX farnesyltransferase	HQN47_007520, ,heme o synthase	HQN37_007515, ,heme o synthase
RBAM_014750, ,cytochrome c oxidase subunit II	HQN47_007525, ,cytochrome c oxidase subunit II	HQN37_007520, ,cytochrome c oxidase subunit II
RBAM_014760, ,cytochrome c oxidase subunit I	HQN47_007530, ,cytochrome c oxidase subunit I	HQN37_007525, ,cytochrome c oxidase subunit I
RBAM_014770, ,cytochrome (ubi)quinol oxidase subunit III	HQN47_007535, ,cytochrome c oxidase subunit III	HQN37_007530, ,cytochrome c oxidase subunit III
RBAM_014780, ,cytochrome c oxidase subunit IVB	HQN47_007540, ,cytochrome c oxidase subunit IVB	HQN37_007535, ,cytochrome c oxidase subunit IVB
RBAM_014790, ,cytochrome c oxidase assembly factor CtaG	HQN47_007545, ,cytochrome c oxidase assembly factor CtaG	HQN37_007540, ,cytochrome c oxidase assembly factor CtaG
RBAM_014800, ,hypothetical protein	HQN47_007550, ,YugN-like family protein	HQN37_007545, ,YugN-like family protein
RBAM_014810, ,CBS domain-containing protein	HQN47_007555, ,CBS domain-containing protein	HQN37_007550, ,CBS domain-containing protein
RBAM_014820, ,hypothetical protein	HQN47_007560, ,CAP domain-containing protein	HQN37_007555, ,CAP domain-containing protein
RBAM_014830, ,hypothetical protein	HQN47_007565, ,YlbD family protein	HQN37_007560, ,YlbD family protein
RBAM_014840, ,hypothetical protein	HQN47_007570, ,YlbE-like family protein	HQN37_007565, ,YlbE-like family protein
RBAM_014850, ,YlbF family regulator	HQN47_007575, ,YlbF family regulator	HQN37_007570, ,YlbF family regulator
RBAM_014860, ,DUF2129 domain-containing protein	HQN47_007580, ,YlbG family protein	HQN37_007575, ,YlbG family protein
RBAM_014870, ,16S rRNA (guanine(966)-N(2))-methyltransferase RsmD	HQN47_007585, ,16S rRNA (guanine(966)-N(2))-methyltransferase RsmD	HQN37_007580, ,16S rRNA (guanine(966)-N(2))-methyltransferase RsmD
RBAM_014880, ,pantetheine-phosphate adenylyltransferase	HQN47_007590, ,pantetheine-phosphate adenylyltransferase	HQN37_007585, ,pantetheine-phosphate adenylyltransferase
RBAM_014890, ,sporulation integral membrane protein YlbJ	HQN47_007595, ,sporulation integral membrane protein YlbJ	HQN37_007590, ,sporulation integral membrane protein YlbJ
RBAM_014900, ,patatin family protein	HQN47_007600, ,patatin family protein	HQN37_007595, ,patatin family protein
RBAM_014910, ,PDZ domain-containing protein	HQN47_007605, ,PDZ domain-containing protein	HQN37_007600, ,PDZ domain-containing protein
RBAM_014920, ,nucleotidyltransferase	HQN47_007610, ,nucleotidyltransferase	HQN37_007605, ,nucleotidyltransferase
RBAM_014930, ,DUF177 domain-containing protein	HQN47_007615, ,DUF177 domain-containing protein	HQN37_007610, ,DUF177 domain-containing protein
RBAM_014940, ,50S ribosomal protein L32	HQN47_007620, ,50S ribosomal protein L32	HQN37_007615, ,50S ribosomal protein L32
RBAM_014950, ,RsfA family transcriptional regulator	HQN47_007625, ,sporulation-specific transcriptional regulator GerR	HQN37_007620, ,sporulation-specific transcriptional regulator GerR
RBAM_014960, ,N-acetyltransferase	HQN47_007630, ,N-acetyltransferase	HQN37_007625, ,N-acetyltransferase
RBAM_014970, ,2-dehydropantoate 2-reductase	HQN47_007635, ,2-dehydropantoate 2-reductase	HQN37_007630, ,2-dehydropantoate 2-reductase
RBAM_014980, ,bacillithiol biosynthesis cysteine-adding enzyme BshC	HQN47_007640, ,bacillithiol biosynthesis cysteine-adding enzyme BshC	HQN37_007635, ,bacillithiol biosynthesis cysteine-adding enzyme BshC
RBAM_014990, ,transcriptional regulator MraZ	HQN47_007645, ,division/cell wall cluster transcriptional repressor MraZ	HQN37_007640, ,division/cell wall cluster transcriptional repressor MraZ
RBAM_015000, ,16S rRNA (cytosine(1402)-N(4))-methyltransferase RsmH	HQN47_007650, ,16S rRNA (cytosine(1402)-N(4))-methyltransferase RsmH	HQN37_007645, ,16S rRNA (cytosine(1402)-N(4))-methyltransferase RsmH
RBAM_015010, ,cell division protein FtsL	HQN47_007655, ,cell division protein FtsL	HQN37_007650, ,cell division protein FtsL
RBAM_015020, ,penicillin-binding protein	HQN47_007660, ,penicillin-binding protein 2B	HQN37_007655, ,penicillin-binding protein 2B
RBAM_015030, ,stage V sporulation protein D	HQN47_007665, ,stage V sporulation protein D	HQN37_007660, ,stage V sporulation protein D
RBAM_015040, ,UDP-N-acetylmuramoyl-L-alanyl-D-glutamate--2, 6-diaminopimelate ligase	HQN47_007670, ,UDP-N-acetylmuramoyl-L-alanyl-D-glutamate--2, 6-diaminopimelate ligase	HQN37_007665, ,UDP-N-acetylmuramoyl-L-alanyl-D-glutamate--2, 6-diaminopimelate ligase
RBAM_015050, ,phospho-N-acetylmuramoyl-pentapeptide- transferase	HQN47_007675, ,phospho-N-acetylmuramoyl-pentapeptide- transferase	HQN37_007670, ,phospho-N-acetylmuramoyl-pentapeptide- transferase
RBAM_015060, ,UDP-N-acetylmuramoyl-L-alanine--D-glutamate ligase	HQN47_007680, ,UDP-N-acetylmuramoyl-L-alanine--D-glutamate ligase	HQN37_007675, ,UDP-N-acetylmuramoyl-L-alanine--D-glutamate ligase
RBAM_015070, ,stage V sporulation protein E	HQN47_007685, ,stage V sporulation protein E	HQN37_007680, ,stage V sporulation protein E
RBAM_015080, ,undecaprenyldiphospho-muramoylpentapeptide beta-N-acetylglucosaminyltransferase	HQN47_007690, ,undecaprenyldiphospho-muramoylpentapeptide beta-N-acetylglucosaminyltransferase	HQN37_007685, ,undecaprenyldiphospho-muramoylpentapeptide beta-N-acetylglucosaminyltransferase
RBAM_015090, ,UDP-N-acetylenolpyruvoylglucosamine reductase	HQN47_007695, ,UDP-N-acetylmuramate dehydrogenase	HQN37_007690, ,UDP-N-acetylmuramate dehydrogenase
RBAM_015100, ,cell division protein FtsQ/DivIB	HQN47_007700, ,cell division protein FtsQ/DivIB	HQN37_007695, ,cell division protein FtsQ/DivIB
RBAM_015110, ,cell division protein FtsA	HQN47_007705, ,cell division protein FtsA	HQN37_007700, ,cell division protein FtsA
RBAM_015120, ,cell division protein FtsZ	HQN47_007710, ,cell division protein FtsZ	HQN37_007705, ,cell division protein FtsZ
RBAM_015130, ,DUF3823 domain-containing protein	HQN47_007715, ,S8 family serine peptidase	HQN37_007710, ,S8 family serine peptidase
RBAM_015140, ,sigma-E processing peptidase SpoIIGA	HQN47_007720, ,sigma-E processing peptidase SpoIIGA	HQN37_007715, ,sigma-E processing peptidase SpoIIGA
RBAM_015150, ,RNA polymerase sporulation sigma factor SigE	HQN47_007725, ,RNA polymerase sporulation sigma factor SigE	HQN37_007720, ,RNA polymerase sporulation sigma factor SigE
RBAM_015160, ,RNA polymerase sporulation sigma factor SigG	HQN47_007730, ,RNA polymerase sporulation sigma factor SigG	HQN37_007725, ,RNA polymerase sporulation sigma factor SigG
RBAM_015170, ,ABC transporter ATP-binding protein	HQN47_007735, ,ABC transporter ATP-binding protein	HQN37_007730, ,ABC transporter ATP-binding protein
RBAM_015180, ,acetylornithine deacetylase	HQN47_007740, ,acetylornithine deacetylase	HQN37_007735, ,acetylornithine deacetylase
RBAM_015190, ,YlmC/YmxH family sporulation protein	HQN47_007745, ,YlmC/YmxH family sporulation protein	HQN37_007740, ,YlmC/YmxH family sporulation protein
RBAM_015200, ,peptidoglycan editing factor PgeF	HQN47_007750, ,peptidoglycan editing factor PgeF	HQN37_007745, ,peptidoglycan editing factor PgeF
RBAM_015210, ,YggS family pyridoxal phosphate-dependent enzyme	HQN47_007755, ,YggS family pyridoxal phosphate-dependent enzyme	HQN37_007750, ,YggS family pyridoxal phosphate-dependent enzyme
RBAM_015220, ,cell division protein SepF	HQN47_007760, ,cell division protein SepF	HQN37_007755, ,cell division protein SepF
RBAM_015230, ,YggT family protein	HQN47_007765, ,YggT family protein	HQN37_007760, ,YggT family protein
RBAM_015240, ,RNA-binding protein	HQN47_007770, ,RNA-binding protein	HQN37_007765, ,RNA-binding protein
RBAM_015250, ,septum site-determining protein DivIVA	HQN47_007775, ,septum site-determining protein DivIVA	HQN37_007770, ,septum site-determining protein DivIVA
RBAM_015260, ,isoleucine--tRNA ligase	HQN47_007780, ,isoleucine--tRNA ligase	HQN37_007775, ,isoleucine--tRNA ligase
RBAM_015270, ,TraR/DksA family transcriptional regulator	HQN47_007785, ,TraR/DksA family transcriptional regulator	HQN37_007780, ,TraR/DksA family transcriptional regulator
RBAM_015280, ,lipoprotein signal peptidase	HQN47_007790, ,signal peptidase II	HQN37_007785, ,signal peptidase II
RBAM_015290, ,RluA family pseudouridine synthase	HQN47_007795, ,RluA family pseudouridine synthase	HQN37_007790, ,RluA family pseudouridine synthase
RBAM_015300, ,bifunctional pyrimidine operon transcriptional regulator/uracil phosphoribosyltransferase	HQN47_007800, ,bifunctional pyrimidine operon transcriptional regulator/uracil phosphoribosyltransferase	HQN37_007795, ,bifunctional pyrimidine operon transcriptional regulator/uracil phosphoribosyltransferase
RBAM_015310, ,uracil permease	HQN47_007805, ,uracil permease PyrP	HQN37_007800, ,uracil permease PyrP
RBAM_015320, ,aspartate carbamoyltransferase	HQN47_007810, ,aspartate carbamoyltransferase catalytic subunit	HQN37_007805, ,aspartate carbamoyltransferase catalytic subunit
RBAM_015330, ,dihydroorotase	HQN47_007815, ,dihydroorotase	HQN37_007810, ,dihydroorotase
RBAM_015340, ,glutamine-hydrolyzing carbamoyl-phosphate synthase small subunit	HQN47_007820, ,carbamoyl phosphate synthase small subunit	HQN37_007815, ,carbamoyl phosphate synthase small subunit
RBAM_015350, ,carbamoyl-phosphate synthase (glutamine-hydrolyzing) large subunit	HQN47_007825, ,carbamoyl-phosphate synthase (glutamine-hydrolyzing) large subunit	HQN37_007820, ,carbamoyl-phosphate synthase (glutamine-hydrolyzing) large subunit
RBAM_015360, ,dihydroorotate dehydrogenase electron transfer subunit	HQN47_007830, ,dihydroorotate dehydrogenase electron transfer subunit	HQN37_007825, ,dihydroorotate dehydrogenase electron transfer subunit
RBAM_015370, ,dihydroorotate dehydrogenase	HQN47_007835, ,dihydroorotate dehydrogenase	HQN37_007830, ,dihydroorotate dehydrogenase
RBAM_015380, ,orotidine-5-phosphate decarboxylase	HQN47_007840, ,orotidine-5-phosphate decarboxylase	HQN37_007835, ,orotidine-5-phosphate decarboxylase
RBAM_015390, ,orotate phosphoribosyltransferase	HQN47_007845, ,orotate phosphoribosyltransferase	HQN37_007840, ,orotate phosphoribosyltransferase
RBAM_015400, ,phosphoadenylyl-sulfate reductase	HQN47_007850, ,phosphoadenylyl-sulfate reductase	HQN37_007845, ,phosphoadenylyl-sulfate reductase
RBAM_015410, ,inorganic phosphate transporter	HQN47_007855, ,inorganic phosphate transporter family protein	HQN37_007850, ,inorganic phosphate transporter family protein
RBAM_015420, ,sulfate adenylyltransferase	HQN47_007860, ,sulfate adenylyltransferase	HQN37_007855, ,sulfate adenylyltransferase
RBAM_015430, ,adenylyl-sulfate kinase	HQN47_007865, ,adenylyl-sulfate kinase	HQN37_007860, ,adenylyl-sulfate kinase
RBAM_015440, ,uroporphyrinogen-III C-methyltransferase	HQN47_007870, ,uroporphyrinogen-III C-methyltransferase	HQN37_007865, ,uroporphyrinogen-III C-methyltransferase
RBAM_015450, ,sirohydrochlorin chelatase	HQN47_007875, ,sirohydrochlorin chelatase	HQN37_007870, ,sirohydrochlorin chelatase
RBAM_015460, ,precorrin-2 dehydrogenase	HQN47_007880, ,precorrin-2 dehydrogenase	HQN37_007875, ,precorrin-2 dehydrogenase
RBAM_015470, ,fibronectin/fibrinogen-binding protein	HQN47_007885, ,NFACT family protein	HQN37_007880, ,NFACT family protein
RBAM_015480, ,calcium-translocating P-type ATPase, SERCA-type	HQN47_007890, ,calcium-translocating P-type ATPase, SERCA-type	HQN37_007885, ,calcium-translocating P-type ATPase, SERCA-type
RBAM_015490, ,YicC family protein	HQN47_007895, ,YicC family protein	HQN37_007890, ,YicC family protein
RBAM_015500, ,DUF370 domain-containing protein	HQN47_007900, ,extracellular matrix/biofilm regulator RemA	HQN37_007895, ,extracellular matrix/biofilm regulator RemA
RBAM_015510, ,guanylate kinase	HQN47_007905, ,guanylate kinase	HQN37_007900, ,guanylate kinase
RBAM_015520, ,DNA-directed RNA polymerase subunit omega	HQN47_007910, ,DNA-directed RNA polymerase subunit omega	HQN37_007905, ,DNA-directed RNA polymerase subunit omega
RBAM_015530, ,bifunctional phosphopantothenoylcysteine decarboxylase/phosphopantothenate--cysteine ligase CoaBC	HQN47_007915, ,bifunctional phosphopantothenoylcysteine decarboxylase/phosphopantothenate--cysteine ligase CoaBC	HQN37_007910, ,bifunctional phosphopantothenoylcysteine decarboxylase/phosphopantothenate--cysteine ligase CoaBC
RBAM_015540, ,primosomal protein N	HQN47_007920, ,primosomal protein N	HQN37_007915, ,primosomal protein N
RBAM_015550, ,peptide deformylase	HQN47_007925, ,peptide deformylase	HQN37_007920, ,peptide deformylase
RBAM_015560, ,methionyl-tRNA formyltransferase	HQN47_007930, ,methionyl-tRNA formyltransferase	HQN37_007925, ,methionyl-tRNA formyltransferase
RBAM_015570, ,16S rRNA (cytosine(967)-C(5))-methyltransferase RsmB	HQN47_007935, ,16S rRNA (cytosine(967)-C(5))-methyltransferase RsmB	HQN37_007930, ,16S rRNA (cytosine(967)-C(5))-methyltransferase RsmB
RBAM_015580, ,23S rRNA (adenine(2503)-C(2))-methyltransferase RlmN	HQN47_007940, ,23S rRNA (adenine(2503)-C(2))-methyltransferase RlmN	HQN37_007935, ,23S rRNA (adenine(2503)-C(2))-methyltransferase RlmN
RBAM_015590, ,Stp1/IreP family PP2C-type Ser/Thr phosphatase	HQN47_007945, ,Stp1/IreP family PP2C-type Ser/Thr phosphatase	HQN37_007940, ,Stp1/IreP family PP2C-type Ser/Thr phosphatase
RBAM_015600, ,Stk1 family PASTA domain-containing Ser/Thr kinase	HQN47_007950, ,Stk1 family PASTA domain-containing Ser/Thr kinase	HQN37_007945, ,Stk1 family PASTA domain-containing Ser/Thr kinase
RBAM_015610, ,ribosome small subunit-dependent GTPase A	HQN47_007955, ,ribosome small subunit-dependent GTPase A	HQN37_007950, ,ribosome small subunit-dependent GTPase A
RBAM_015620, ,ribulose-phosphate 3-epimerase	HQN47_007960, ,ribulose-phosphate 3-epimerase	HQN37_007955, ,ribulose-phosphate 3-epimerase
RBAM_015630, ,thiamine diphosphokinase	HQN47_007965, ,thiamine diphosphokinase	HQN37_007960, ,thiamine diphosphokinase
RBAM_015640, ,stage V sporulation protein SpoVM	HQN47_007970, ,stage V sporulation protein SpoVM	HQN37_007965, ,stage V sporulation protein SpoVM
RBAM_015650, ,50S ribosomal protein L28	HQN47_007975, ,50S ribosomal protein L28	HQN37_007970, ,50S ribosomal protein L28
RBAM_015660, ,Asp23/Gls24 family envelope stress response protein	HQN47_007980, ,Asp23/Gls24 family envelope stress response protein	HQN37_007975, ,Asp23/Gls24 family envelope stress response protein
RBAM_015670, ,DAK2 domain-containing protein	HQN47_007985, ,DAK2 domain-containing protein	HQN37_007980, ,DAK2 domain-containing protein
RBAM_015680, ,L-serine ammonia-lyase, iron-sulfur-dependent, subunit beta	HQN47_007990, ,L-serine ammonia-lyase, iron-sulfur-dependent subunit beta	HQN37_007985, ,L-serine ammonia-lyase, iron-sulfur-dependent subunit beta
RBAM_015690, ,L-serine ammonia-lyase, iron-sulfur-dependent, subunit alpha	HQN47_007995, ,L-serine ammonia-lyase, iron-sulfur-dependent, subunit alpha	HQN37_007990, ,L-serine ammonia-lyase, iron-sulfur-dependent, subunit alpha
RBAM_015700, ,ATP-dependent DNA helicase RecG	HQN47_008000, ,ATP-dependent DNA helicase RecG	HQN37_007995, ,ATP-dependent DNA helicase RecG
RBAM_015710, ,transcription factor FapR	HQN47_008005, ,transcription factor FapR	HQN37_008000, ,transcription factor FapR
RBAM_015720, ,phosphate acyltransferase PlsX	HQN47_008010, ,phosphate acyltransferase PlsX	HQN37_008005, ,phosphate acyltransferase PlsX
RBAM_015730, ,ACP S-malonyltransferase	HQN47_008015, ,ACP S-malonyltransferase	HQN37_008010, ,ACP S-malonyltransferase
RBAM_015740, ,3-oxoacyl-[acyl-carrier-protein] reductase	HQN47_008020, ,3-oxoacyl-[acyl-carrier-protein] reductase	HQN37_008015, ,3-oxoacyl-[acyl-carrier-protein] reductase
RBAM_015750, ,acyl carrier protein	HQN47_008025, ,acyl carrier protein	HQN37_008020, ,acyl carrier protein
RBAM_015760, ,ribonuclease III	HQN47_008030, ,ribonuclease III	HQN37_008025, ,ribonuclease III
RBAM_015770, ,chromosome segregation protein SMC	HQN47_008035, ,chromosome segregation protein SMC	HQN37_008030, ,chromosome segregation protein SMC
RBAM_015780, ,signal recognition particle-docking protein FtsY	HQN47_008040, ,signal recognition particle-docking protein FtsY	HQN37_008035, ,signal recognition particle-docking protein FtsY
RBAM_015790, ,aminoglycoside phosphotransferase family protein	HQN47_008045, ,aminoglycoside phosphotransferase family protein	HQN37_008040, ,aminoglycoside phosphotransferase family protein
RBAM_015800, ,putative DNA-binding protein	HQN47_008050, ,putative DNA-binding protein	HQN37_008045, ,putative DNA-binding protein
RBAM_015810, ,signal recognition particle protein	HQN47_008055, ,signal recognition particle protein	HQN37_008050, ,signal recognition particle protein
RBAM_015820, ,30S ribosomal protein S16	HQN47_008060, ,30S ribosomal protein S16	HQN37_008055, ,30S ribosomal protein S16
RBAM_015830, ,KH domain-containing protein	HQN47_008065, ,KH domain-containing protein	HQN37_008060, ,KH domain-containing protein
RBAM_015840, ,hypothetical protein	HQN47_008070, ,YlqD family protein	HQN37_008065, ,YlqD family protein
RBAM_015850, ,ribosome maturation factor RimM	HQN47_008075, ,ribosome maturation factor RimM	HQN37_008070, ,ribosome maturation factor RimM
RBAM_015860, ,tRNA (guanosine(37)-N1)-methyltransferase TrmD	HQN47_008080, ,tRNA (guanosine(37)-N1)-methyltransferase TrmD	HQN37_008075, ,tRNA (guanosine(37)-N1)-methyltransferase TrmD
RBAM_015870, ,50S ribosomal protein L19	HQN47_008085, ,50S ribosomal protein L19	HQN37_008080, ,50S ribosomal protein L19
RBAM_015880, ,ribosome biogenesis GTPase YlqF	HQN47_008090, ,ribosome biogenesis GTPase YlqF	HQN37_008085, ,ribosome biogenesis GTPase YlqF
RBAM_015890, ,ribonuclease HII	HQN47_008095, ,ribonuclease HII	HQN37_008090, ,ribonuclease HII
RBAM_015900, ,glycosyl transferase	HQN47_008100, ,glycosyl transferase	HQN37_008095, ,glycosyl transferase
RBAM_015910, ,FlhB-like flagellar biosynthesis protein	HQN47_008105, ,FlhB-like flagellar biosynthesis protein	HQN37_008100, ,FlhB-like flagellar biosynthesis protein
RBAM_015920, ,ADP-forming succinate--CoA ligase subunit beta	HQN47_008110, ,ADP-forming succinate--CoA ligase subunit beta	HQN37_008105, ,ADP-forming succinate--CoA ligase subunit beta
RBAM_015930, ,succinate--CoA ligase subunit alpha	HQN47_008115, ,succinate--CoA ligase subunit alpha	HQN37_008110, ,succinate--CoA ligase subunit alpha
RBAM_015940, ,DNA-protecting protein DprA	HQN47_008120, ,DNA-processing protein DprA	HQN37_008115, ,DNA-processing protein DprA
RBAM_015950, ,type I DNA topoisomerase	HQN47_008125, ,type I DNA topoisomerase	HQN37_008120, ,type I DNA topoisomerase
RBAM_015960, ,FADH(2)-oxidizing methylenetetrahydrofolate--tRNA-(uracil(54)-C(5))- methyltransferase TrmFO	HQN47_008130, ,FADH(2)-oxidizing methylenetetrahydrofolate--tRNA-(uracil(54)-C(5))- methyltransferase TrmFO	HQN37_008125, ,FADH(2)-oxidizing methylenetetrahydrofolate--tRNA-(uracil(54)-C(5))- methyltransferase TrmFO
RBAM_015970, ,tyrosine recombinase XerC	HQN47_008135, ,tyrosine recombinase XerC	HQN37_008130, ,tyrosine recombinase XerC
RBAM_015980, ,ATP-dependent protease subunit HslV	HQN47_008140, ,ATP-dependent protease subunit HslV	HQN37_008135, ,ATP-dependent protease subunit HslV
RBAM_015990, ,HslU--HslV peptidase ATPase subunit	HQN47_008145, ,HslU--HslV peptidase ATPase subunit	HQN37_008140, ,HslU--HslV peptidase ATPase subunit
RBAM_016000, ,GTP-sensing pleiotropic transcriptional regulator CodY	HQN47_008150, ,GTP-sensing pleiotropic transcriptional regulator CodY	HQN37_008145, ,GTP-sensing pleiotropic transcriptional regulator CodY
RBAM_016010, ,flagellar basal body rod protein FlgB	HQN47_008155, ,flagellar basal body rod protein FlgB	HQN37_008150, ,flagellar basal body rod protein FlgB
RBAM_016020, ,flagellar basal body rod protein FlgC	HQN47_008160, ,flagellar basal body rod protein FlgC	HQN37_008155, ,flagellar basal body rod protein FlgC
RBAM_016030, ,flagellar hook-basal body complex protein FliE	HQN47_008165, ,flagellar hook-basal body complex protein FliE	HQN37_008160, ,flagellar hook-basal body complex protein FliE
RBAM_016040, ,flagellar basal body M-ring protein FliF	HQN47_008170, ,flagellar M-ring protein FliF	HQN37_008165, ,flagellar M-ring protein FliF
RBAM_016050, ,flagellar motor switch protein FliG	HQN47_008175, ,flagellar motor switch protein FliG	HQN37_008170, ,flagellar motor switch protein FliG
RBAM_016060, ,flagellar assembly protein FliH	HQN47_008180, ,flagellar assembly protein FliH	HQN37_008175, ,flagellar assembly protein FliH
RBAM_016070, ,flagellar protein export ATPase FliI	HQN47_008185, ,flagellar protein export ATPase FliI	HQN37_008180, ,flagellar protein export ATPase FliI
RBAM_016080, ,flagellar biosynthesis chaperone FliJ	HQN47_008190, ,flagellar biosynthesis chaperone FliJ	HQN37_008185, ,flagellar biosynthesis chaperone FliJ
RBAM_016090, ,hypothetical protein	HQN47_008195, ,MotE family protein	HQN37_008190, ,MotE family protein
RBAM_016100, ,flagellar hook-length control protein FliK	HQN47_008200, ,flagellar hook-length control protein FliK	HQN37_008195, ,flagellar hook-length control protein FliK
RBAM_016110, ,flagellar hook assembly protein FlgD	HQN47_008205, ,flagellar hook assembly protein FlgD	HQN37_008200, ,flagellar hook assembly protein FlgD
RBAM_016120, ,flagellar basal body rod protein FlgG	HQN47_008210, ,flagellar basal body rod protein FlgG	HQN37_008205, ,flagellar basal body rod protein FlgG
RBAM_016130, ,hypothetical protein	HQN47_008215, ,flagellar FlbD family protein	HQN37_008210, ,flagellar FlbD family protein
RBAM_016140, ,flagellar basal body-associated protein FliL	HQN47_008220, ,flagellar basal body-associated protein FliL	HQN37_008215, ,flagellar basal body-associated protein FliL
RBAM_016150, ,flagellar motor switch protein FliM	HQN47_008225, ,flagellar motor switch protein FliM	HQN37_008220, ,flagellar motor switch protein FliM
RBAM_016160, ,flagellar motor switch phosphatase FliY	HQN47_008230, ,flagellar motor switch phosphatase FliY	HQN37_008225, ,flagellar motor switch phosphatase FliY
RBAM_016170, ,response regulator	HQN47_008235, ,chemotaxis protein CheY	HQN37_008230, ,chemotaxis protein CheY
RBAM_016180, ,flagella biosynthesis regulatory protein FliZ	HQN47_008240, ,flagella biosynthesis regulatory protein FliZ	HQN37_008235, ,flagella biosynthesis regulatory protein FliZ
RBAM_016190, ,flagellar type III secretion system pore protein FliP	HQN47_008245, ,flagellar type III secretion system pore protein FliP	HQN37_008240, ,flagellar type III secretion system pore protein FliP
RBAM_016200, ,flagellar biosynthesis protein FliQ	HQN47_008250, ,flagellar biosynthesis protein FliQ	HQN37_008245, ,flagellar biosynthesis protein FliQ
RBAM_016210, ,flagellar type III secretion system protein FliR	HQN47_008255, ,flagellar type III secretion system protein FliR	HQN37_008250, ,flagellar type III secretion system protein FliR
RBAM_016220, ,flagellar biosynthesis protein FlhB	HQN47_008260, ,flagellar biosynthesis protein FlhB	HQN37_008255, ,flagellar biosynthesis protein FlhB
RBAM_016230, ,flagellar biosynthesis protein FlhA	HQN47_008265, ,flagellar biosynthesis protein FlhA	HQN37_008260, ,flagellar biosynthesis protein FlhA
RBAM_016240, ,flagellar biosynthesis protein FlhF	HQN47_008270, ,flagellar biosynthesis protein FlhF	HQN37_008265, ,flagellar biosynthesis protein FlhF
RBAM_016250, ,MinD/ParA family protein	HQN47_008275, ,MinD/ParA family protein	HQN37_008270, ,MinD/ParA family protein
RBAM_016260, ,chemotaxis response regulator protein-glutamate methylesterase	HQN47_008280, ,chemotaxis response regulator protein-glutamate methylesterase	HQN37_008275, ,chemotaxis response regulator protein-glutamate methylesterase
RBAM_016270, ,chemotaxis protein CheA	HQN47_008285, ,chemotaxis protein CheA	HQN37_008280, ,chemotaxis protein CheA
RBAM_016280, ,chemotaxis protein CheW	HQN47_008290, ,chemotaxis protein CheW	HQN37_008285, ,chemotaxis protein CheW
RBAM_016290, ,chemotaxis protein CheC	HQN47_008295, ,CheY-P phosphatase CheC	HQN37_008290, ,CheY-P phosphatase CheC
RBAM_016300, ,chemoreceptor glutamine deamidase CheD	HQN47_008300, ,chemoreceptor glutamine deamidase CheD	HQN37_008295, ,chemoreceptor glutamine deamidase CheD
RBAM_016310, ,FliA/WhiG family RNA polymerase sigma factor	HQN47_008305, ,RNA polymerase sigma-28 factor SigD	HQN37_008300, ,RNA polymerase sigma-28 factor SigD
RBAM_016320, ,Swarming motility protein SwrB	HQN47_008310, ,Swarming motility protein SwrB	HQN37_008305, ,Swarming motility protein SwrB
RBAM_016330, ,30S ribosomal protein S2	HQN47_008315, ,30S ribosomal protein S2	HQN37_008310, ,30S ribosomal protein S2
RBAM_016340, ,elongation factor Ts	HQN47_008320, ,translation elongation factor Ts	HQN37_008315, ,translation elongation factor Ts
RBAM_016350, ,UMP kinase	HQN47_008325, ,UMP kinase	HQN37_008320, ,UMP kinase
RBAM_016360, ,ribosome recycling factor	HQN47_008330, ,ribosome recycling factor	HQN37_008325, ,ribosome recycling factor
RBAM_016370, ,isoprenyl transferase	HQN47_008335, ,isoprenyl transferase	HQN37_008330, ,isoprenyl transferase
RBAM_016380, ,phosphatidate cytidylyltransferase	HQN47_008340, ,phosphatidate cytidylyltransferase	HQN37_008335, ,phosphatidate cytidylyltransferase
RBAM_016390, ,1-deoxy-D-xylulose-5-phosphate reductoisomerase	HQN47_008345, ,1-deoxy-D-xylulose-5-phosphate reductoisomerase	HQN37_008340, ,1-deoxy-D-xylulose-5-phosphate reductoisomerase
RBAM_016400, ,RIP metalloprotease RseP	HQN47_008350, ,RIP metalloprotease RseP	HQN37_008345, ,RIP metalloprotease RseP
RBAM_016410, ,proline--tRNA ligase	HQN47_008355, ,proline--tRNA ligase	HQN37_008350, ,proline--tRNA ligase
RBAM_016430, ,ribosome maturation factor RimP	HQN47_008365, ,ribosome maturation factor RimP	HQN37_008360, ,ribosome maturation factor RimP
RBAM_016440, ,transcription termination/antitermination protein NusA	HQN47_008370, ,transcription termination factor NusA	HQN37_008365, ,transcription termination factor NusA
RBAM_016450, ,YlxR family protein	HQN47_008375, ,glucose-induced regulator RulR	HQN37_008370, ,glucose-induced regulator RulR
RBAM_016460, ,YlxQ family RNA-binding protein	HQN47_008380, ,YlxQ family RNA-binding protein	HQN37_008375, ,YlxQ family RNA-binding protein
RBAM_016470, ,translation initiation factor IF-2	HQN47_008385, ,translation initiation factor IF-2	HQN37_008380, ,translation initiation factor IF-2
RBAM_016480, ,DUF503 domain-containing protein	HQN47_008390, ,DUF503 domain-containing protein	HQN37_008385, ,DUF503 domain-containing protein
RBAM_016490, ,30S ribosome-binding factor RbfA	HQN47_008395, ,30S ribosome-binding factor RbfA	HQN37_008390, ,30S ribosome-binding factor RbfA
RBAM_016500, ,tRNA pseudouridine(55) synthase TruB	HQN47_008400, ,tRNA pseudouridine(55) synthase TruB	HQN37_008395, ,tRNA pseudouridine(55) synthase TruB
RBAM_016510, ,bifunctional riboflavin kinase/FAD synthetase	HQN47_008405, ,bifunctional riboflavin kinase/FAD synthetase	HQN37_008400, ,bifunctional riboflavin kinase/FAD synthetase
RBAM_016520, ,30S ribosomal protein S15	HQN47_008410, ,30S ribosomal protein S15	HQN37_008405, ,30S ribosomal protein S15
RBAM_016530, ,polyribonucleotide nucleotidyltransferase	HQN47_008415, ,polyribonucleotide nucleotidyltransferase	HQN37_008410, ,polyribonucleotide nucleotidyltransferase
RBAM_016540, ,hypothetical protein	HQN47_008420, ,polysaccharide deacetylase family protein	HQN37_008415, ,polysaccharide deacetylase family protein
RBAM_016550, ,insulinase family protein	HQN47_008425, ,insulinase family protein	HQN37_008420, ,insulinase family protein
RBAM_016560, ,YlmC/YmxH family sporulation protein	HQN47_008430, ,YlmC/YmxH family sporulation protein	HQN37_008425, ,YlmC/YmxH family sporulation protein
RBAM_016570, ,dipicolinic acid synthetase subunit A	HQN47_008435, ,dipicolinic acid synthetase subunit A	HQN37_008430, ,dipicolinic acid synthetase subunit A
RBAM_016580, ,dipicolinate synthase subunit B	HQN47_008440, ,dipicolinate synthase subunit B	HQN37_008435, ,dipicolinate synthase subunit B
RBAM_016590, ,aspartate-semialdehyde dehydrogenase	HQN47_008445, ,aspartate-semialdehyde dehydrogenase	HQN37_008440, ,aspartate-semialdehyde dehydrogenase
RBAM_016600, ,aspartate kinase	HQN47_008450, ,aspartate kinase	HQN37_008445, ,aspartate kinase
RBAM_016610, ,4-hydroxy-tetrahydrodipicolinate synthase	HQN47_008455, ,4-hydroxy-tetrahydrodipicolinate synthase	HQN37_008450, ,4-hydroxy-tetrahydrodipicolinate synthase
RBAM_016620, ,ribonuclease J	HQN47_008460, ,ribonuclease J2	HQN37_008455, ,ribonuclease J2
RBAM_016630, ,ClpP family protease	HQN47_008465, ,ClpP family protease	HQN37_008460, ,ClpP family protease
RBAM_016640, ,hypothetical protein	HQN47_008470, ,YlzJ-like family protein	HQN37_008465, ,YlzJ-like family protein
RBAM_016650, ,DNA translocase FtsK	HQN47_008475, ,DNA translocase FtsK	HQN37_008470, ,DNA translocase FtsK
RBAM_016660, ,GntR family transcriptional regulator	HQN47_008480, ,GntR family transcriptional regulator	HQN37_008475, ,GntR family transcriptional regulator
RBAM_016670, ,MFS transporter	HQN47_008485, ,MFS transporter	HQN37_008480, ,MFS transporter
RBAM_016680, ,MarR family transcriptional regulator	HQN47_008490, ,MarR family transcriptional regulator	HQN37_008485, ,MarR family transcriptional regulator
RBAM_016690, ,MMPL family transporter	HQN47_008495, ,MMPL family transporter	HQN37_008490, ,MMPL family transporter
RBAM_016700, ,insulinase family protein	HQN47_008500, ,insulinase family protein	HQN37_008495, ,insulinase family protein
RBAM_016710, ,insulinase family protein	HQN47_008505, ,insulinase family protein	HQN37_008500, ,insulinase family protein
RBAM_016720, ,SDR family oxidoreductase	HQN47_008510, ,SDR family oxidoreductase	HQN37_008505, ,SDR family oxidoreductase
RBAM_016730, ,DUF3243 domain-containing protein	HQN47_008515, ,DUF3243 domain-containing protein	HQN37_008510, ,DUF3243 domain-containing protein
RBAM_016740, ,DUF3388 domain-containing protein	HQN47_008520, ,YmfK family protein	HQN37_008515, ,YmfK family protein
RBAM_016750, ,helix-turn-helix domain-containing protein	HQN47_008525, ,DUF4115 domain-containing protein	HQN37_008520, ,DUF4115 domain-containing protein
RBAM_016760, ,CDP-diacylglycerol--glycerol-3-phosphate 3-phosphatidyltransferase	HQN47_008530, ,CDP-diacylglycerol--glycerol-3-phosphate 3-phosphatidyltransferase	HQN37_008525, ,CDP-diacylglycerol--glycerol-3-phosphate 3-phosphatidyltransferase
RBAM_016770, ,competence/damage-inducible protein A	HQN47_008535, ,competence/damage-inducible protein A	HQN37_008530, ,competence/damage-inducible protein A
RBAM_016780, ,recombinase RecA	HQN47_008540, ,recombinase RecA	HQN37_008535, ,recombinase RecA
RBAM_016790, ,beta-lactamase family protein	HQN47_008545, ,beta-lactamase family protein	HQN37_008540, ,beta-lactamase family protein
RBAM_016800, ,ribonuclease Y	HQN47_008550, ,ribonuclease Y	HQN37_008545, ,ribonuclease Y
RBAM_016810, ,TIGR00282 family metallophosphoesterase	HQN47_008555, ,TIGR00282 family metallophosphoesterase	HQN37_008550, ,TIGR00282 family metallophosphoesterase
RBAM_016820, ,stage V sporulation protein SpoVS	HQN47_008560, ,stage V sporulation protein SpoVS	HQN37_008555, ,stage V sporulation protein SpoVS
RBAM_016830, ,L-threonine 3-dehydrogenase	HQN47_008565, ,L-threonine 3-dehydrogenase	HQN37_008560, ,L-threonine 3-dehydrogenase
RBAM_016840, ,glycine C-acetyltransferase	HQN47_008570, ,glycine C-acetyltransferase	HQN37_008565, ,glycine C-acetyltransferase
RBAM_016850, ,tRNA (N6-isopentenyl adenosine(37)-C2)-methylthiotransferase MiaB	HQN47_008575, ,tRNA (N6-isopentenyl adenosine(37)-C2)-methylthiotransferase MiaB	HQN37_008570, ,tRNA (N6-isopentenyl adenosine(37)-C2)-methylthiotransferase MiaB
RBAM_016860, ,hypothetical protein	HQN47_008580, ,RicAFT regulatory complex protein RicA family protein	HQN37_008575, ,RicAFT regulatory complex protein RicA family protein
RBAM_016870, ,outer spore coat protein CotE	HQN47_008585, ,outer spore coat protein CotE	HQN37_008580, ,outer spore coat protein CotE
RBAM_016880, ,DNA mismatch repair protein MutS	HQN47_008590, ,DNA mismatch repair protein MutS	HQN37_008585, ,DNA mismatch repair protein MutS
RBAM_016890, ,DNA mismatch repair endonuclease MutL	HQN47_008595, ,DNA mismatch repair endonuclease MutL	HQN37_008590, ,DNA mismatch repair endonuclease MutL
RBAM_38550, ,hypothetical protein	HQN47_008600, ,hypothetical protein	HQN37_008595, ,hypothetical protein
RBAM_016900, ,MBL fold metallo-hydrolase	HQN47_008605, ,MBL fold metallo-hydrolase	HQN37_008600, ,MBL fold metallo-hydrolase
RBAM_016910, ,ACP S-malonyltransferase	HQN47_008610, ,ACP S-malonyltransferase	HQN37_008605, ,ACP S-malonyltransferase
RBAM_016920, ,acyltransferase domain-containing protein	HQN47_008615, ,acyltransferase domain-containing protein	HQN37_008610, ,acyltransferase domain-containing protein
RBAM_016930, ,ACP S-malonyltransferase	HQN47_008620, ,ACP S-malonyltransferase	HQN37_008615, ,ACP S-malonyltransferase
RBAM_016940, ,acyl carrier protein	HQN47_008625, ,acyl carrier protein	HQN37_008620, ,acyl carrier protein
RBAM_016950, ,hydroxymethylglutaryl-CoA synthase family protein	HQN47_008630, ,hydroxymethylglutaryl-CoA synthase family protein	HQN37_008625, ,hydroxymethylglutaryl-CoA synthase family protein
RBAM_016960, ,enoyl-CoA hydratase/isomerase	HQN47_008635, ,enoyl-CoA hydratase/isomerase	HQN37_008630, ,enoyl-CoA hydratase/isomerase
RBAM_016970, ,enoyl-CoA hydratase	HQN47_008640, ,enoyl-CoA hydratase/isomerase family protein	HQN37_008635, ,enoyl-CoA hydratase/isomerase family protein
RBAM_016980, ,non-ribosomal peptide synthetase	HQN47_008645, ,non-ribosomal peptide synthetase	HQN37_008640, ,non-ribosomal peptide synthetase
RBAM_016990, ,SDR family NAD(P)-dependent oxidoreductase	HQN47_008650, ,SDR family NAD(P)-dependent oxidoreductase	HQN37_008645, ,SDR family NAD(P)-dependent oxidoreductase
RBAM_017000, ,SDR family NAD(P)-dependent oxidoreductase	HQN47_008655, ,SDR family NAD(P)-dependent oxidoreductase	HQN37_008650, ,SDR family NAD(P)-dependent oxidoreductase
RBAM_017010, ,non-ribosomal peptide synthetase	HQN47_008660, ,amino acid adenylation domain-containing protein	HQN37_008655, ,amino acid adenylation domain-containing protein
RBAM_017020, ,methyltransferase	HQN47_008665, ,phosphopantetheine-binding protein	HQN37_008660, ,phosphopantetheine-binding protein
RBAM_017030, ,cytochrome P450	HQN47_008670, ,cytochrome P450	HQN37_008665, ,cytochrome P450
RBAM_017040, ,sporulation protein	HQN47_008675, ,sporulation protein	HQN37_008670, ,sporulation protein
RBAM_017050, ,DUF1275 domain-containing protein	HQN47_008680, ,DUF1275 domain-containing protein	HQN37_008675, ,DUF1275 domain-containing protein
RBAM_017060, ,hypothetical protein	HQN47_008685, ,hypothetical protein	HQN37_008680, ,hypothetical protein
RBAM_017070, ,S8 family peptidase	HQN47_008690, ,S8 family peptidase	HQN37_008685, ,S8 family peptidase
RBAM_38560, ,hypothetical protein	HQN47_008695, ,hypothetical protein	HQN37_008690, ,hypothetical protein
RBAM_017080, ,hypothetical protein	HQN47_008700, ,poly-gamma-glutamate hydrolase family protein	HQN37_008695, ,poly-gamma-glutamate hydrolase family protein
RBAM_017090, ,OsmC family protein	HQN47_008705, ,OsmC family protein	HQN37_008700, ,OsmC family protein
RBAM_017100, ,multidrug efflux SMR transporter	HQN47_008710, ,multidrug efflux SMR transporter	HQN37_008705, ,multidrug efflux SMR transporter
RBAM_017110, ,multidrug efflux SMR transporter	HQN47_008715, ,multidrug efflux SMR transporter	HQN37_008710, ,multidrug efflux SMR transporter
RBAM_38565, ,hypothetical protein	HQN47_008720, ,hypothetical protein	HQN37_008715, ,hypothetical protein
RBAM_017120, ,hypothetical protein	HQN47_008725, ,YmaF family protein	HQN37_008720, ,YmaF family protein
RBAM_017130, ,tRNA (adenosine(37)-N6)-dimethylallyltransferase MiaA	HQN47_008730, ,tRNA (adenosine(37)-N6)-dimethylallyltransferase MiaA	HQN37_008725, ,tRNA (adenosine(37)-N6)-dimethylallyltransferase MiaA
RBAM_017140, ,RNA chaperone Hfq	HQN47_008735, ,RNA chaperone Hfq	HQN37_008730, ,RNA chaperone Hfq
RBAM_017150, ,hypothetical protein	HQN47_008740, ,hypothetical protein	HQN37_008735, ,hypothetical protein
RBAM_017160, ,hypothetical protein	HQN47_008745, ,hypothetical protein	HQN37_008740, ,hypothetical protein
RBAM_017170, ,class Ib ribonucleoside-diphosphate reductase assembly flavoprotein NrdI	HQN47_008750, ,class Ib ribonucleoside-diphosphate reductase assembly flavoprotein NrdI	HQN37_008745, ,class Ib ribonucleoside-diphosphate reductase assembly flavoprotein NrdI
RBAM_017180, ,class 1b ribonucleoside-diphosphate reductase subunit alpha	HQN47_008755, ,class 1b ribonucleoside-diphosphate reductase subunit alpha	HQN37_008750, ,class 1b ribonucleoside-diphosphate reductase subunit alpha
RBAM_017190, ,class 1b ribonucleoside-diphosphate reductase subunit beta	HQN47_008760, ,class 1b ribonucleoside-diphosphate reductase subunit beta	HQN37_008755, ,class 1b ribonucleoside-diphosphate reductase subunit beta
RBAM_017200, ,hypothetical protein	HQN47_008765, ,hypothetical protein	HQN37_008760, ,hypothetical protein
RBAM_017210, ,N-acetylmuramoyl-L-alanine amidase	HQN47_008770, ,N-acetylmuramoyl-L-alanine amidase	HQN37_008765, ,N-acetylmuramoyl-L-alanine amidase
RBAM_017220, ,stage V sporulation protein K	HQN47_008775, ,stage V sporulation protein K	HQN37_008770, ,stage V sporulation protein K
RBAM_017230, ,GTPase HflX	HQN47_008780, ,GTPase HflX	HQN37_008775, ,GTPase HflX
RBAM_017240, ,aminotransferase class I/II-fold pyridoxal phosphate-dependent enzyme	HQN47_008785, ,aminotransferase class I/II-fold pyridoxal phosphate-dependent enzyme	HQN37_008780, ,aminotransferase class I/II-fold pyridoxal phosphate-dependent enzyme
RBAM_017250, ,MerR family transcriptional regulator	HQN47_008790, ,MerR family transcriptional regulator	HQN37_008785, ,MerR family transcriptional regulator
RBAM_017260, ,type I glutamate--ammonia ligase	HQN47_008795, ,type I glutamate--ammonia ligase	HQN37_008790, ,type I glutamate--ammonia ligase
RBAM_017290, ,hypothetical protein	HQN47_008810, ,hypothetical protein	HQN37_008805, ,hypothetical protein
RBAM_017310, ,gluconolaconase	HQN47_008815, ,major royal jelly family protein	HQN37_008810, ,major royal jelly family protein
RBAM_017320, ,MFS transporter	HQN47_008820, ,MFS transporter	HQN37_008815, ,MFS transporter
RBAM_017330, ,glycoside hydrolase family 43 protein	HQN47_008825, ,xylan 1,4-beta-xylosidase	HQN37_008820, ,xylan 1,4-beta-xylosidase
RBAM_017340, ,ROK family protein	HQN47_008830, ,ROK family protein	HQN37_008825, ,ROK family protein
RBAM_017350, ,xylose isomerase	HQN47_008835, ,xylose isomerase	HQN37_008830, ,xylose isomerase
RBAM_017360, ,xylulokinase	HQN47_008840, ,xylulokinase	HQN37_008835, ,xylulokinase
RBAM_017370, ,phosphoenolpyruvate synthase	HQN47_008845, ,phosphoenolpyruvate synthase	HQN37_008840, ,phosphoenolpyruvate synthase
RBAM_017380, ,hypothetical protein	HQN47_008850, ,hypothetical protein	HQN37_008845, ,hypothetical protein
RBAM_38585, ,YjcZ family sporulation protein	HQN47_008855, ,YjcZ family sporulation protein	HQN37_008850, ,YjcZ family sporulation protein
RBAM_017400, ,hypothetical protein	HQN47_008860, ,hypothetical protein	HQN37_008855, ,hypothetical protein
RBAM_017410, ,hypothetical protein	HQN47_008865, ,hypothetical protein	HQN37_008860, ,hypothetical protein
RBAM_017440, ,alcohol dehydrogenase AdhP	HQN47_008875, ,alcohol dehydrogenase AdhP	HQN37_008870, ,alcohol dehydrogenase AdhP
RBAM_017450, ,hypothetical protein	HQN47_008880, ,hypothetical protein	HQN37_008875, ,hypothetical protein
RBAM_017460, ,UPF0715 family protein	HQN47_008885, ,UPF0715 family protein	HQN37_008880, ,UPF0715 family protein
RBAM_017470, ,GNAT family N-acetyltransferase	HQN47_008890, ,GNAT family N-acetyltransferase	HQN37_008885, ,GNAT family N-acetyltransferase
RBAM_017480, ,GNAT family N-acetyltransferase	HQN47_008895, ,GNAT family N-acetyltransferase	HQN37_008890, ,GNAT family N-acetyltransferase
RBAM_017490, ,DUF3902 family protein	HQN47_008900, ,DUF3902 family protein	HQN37_008895, ,DUF3902 family protein
RBAM_017500, ,DUF4944 domain-containing protein	HQN47_008905, ,YdhH/YoaO family protein	HQN37_008900, ,YdhH/YoaO family protein
RBAM_017510, ,hypothetical protein	HQN47_008910, ,hypothetical protein	HQN37_008905, ,hypothetical protein
RBAM_017520, ,DUF3885 domain-containing protein	HQN47_008915, ,DUF3885 domain-containing protein	HQN37_008910, ,DUF3885 domain-containing protein
RBAM_017530, ,LLM class flavin-dependent oxidoreductase	HQN47_008920, ,LLM class flavin-dependent oxidoreductase	HQN37_008915, ,LLM class flavin-dependent oxidoreductase
RBAM_017540, ,chitin-binding protein	HQN47_008925, ,lytic polysaccharide monooxygenase	HQN37_008920, ,lytic polysaccharide monooxygenase
RBAM_38590, ,YjcZ family sporulation protein	HQN47_008930, ,YjcZ family sporulation protein	HQN37_008925, ,YjcZ family sporulation protein
RBAM_017570, ,stress protein	HQN47_008935, ,stress protein	HQN37_008930, ,stress protein
RBAM_017580, ,hypothetical protein	HQN47_008940, ,hypothetical protein	HQN37_008935, ,hypothetical protein
RBAM_017590, ,peptidase G2	HQN47_008945, ,peptidase G2	HQN37_008940, ,peptidase G2
RBAM_017600, ,dUTP diphosphatase	HQN47_008950, ,dUTP diphosphatase	HQN37_008945, ,dUTP diphosphatase
RBAM_017610, ,replication protein	HQN47_008960, ,poly-gamma-glutamate hydrolase family protein	HQN37_008955, ,poly-gamma-glutamate hydrolase family protein
RBAM_017620, ,prohibitin family protein	HQN47_008970, ,prohibitin family protein	HQN37_008965, ,prohibitin family protein
RBAM_017630, ,DUF2512 family protein	HQN47_008975, ,YndM family protein	HQN37_008970, ,YndM family protein
RBAM_017640, ,hypothetical protein	HQN47_008980, ,hypothetical protein	HQN37_008975, ,hypothetical protein
RBAM_017650, ,repressor LexA	HQN47_008985, ,transcriptional repressor LexA	HQN37_008980, ,transcriptional repressor LexA
RBAM_017660, ,cell division suppressor protein YneA	HQN47_008990, ,cell division suppressor protein YneA	HQN37_008985, ,cell division suppressor protein YneA
RBAM_017670, ,recombinase family protein	HQN47_008995, ,recombinase family protein	HQN37_008990, ,recombinase family protein
RBAM_017680, ,DUF896 domain-containing protein	HQN47_009000, ,DUF896 domain-containing protein	HQN37_008995, ,DUF896 domain-containing protein
RBAM_017690, ,transketolase	HQN47_009005, ,transketolase	HQN37_009000, ,transketolase
RBAM_017700, ,sporulation inhibitor of replication protein SirA	HQN47_009010, ,sporulation inhibitor of replication protein SirA	HQN37_009005, ,sporulation inhibitor of replication protein SirA
RBAM_017710, ,YneF family protein	HQN47_009015, ,YneF family protein	HQN37_009010, ,YneF family protein
RBAM_017720, ,aspartyl-phosphate phosphatase Spo0E family protein	HQN47_009020, ,aspartyl-phosphate phosphatase Spo0E family protein	HQN37_009015, ,aspartyl-phosphate phosphatase Spo0E family protein
RBAM_017730, ,cytochrome c biogenesis protein CcdA	HQN47_009025, ,cytochrome c biogenesis protein CcdA	HQN37_009020, ,cytochrome c biogenesis protein CcdA
RBAM_017740, ,response regulator	HQN47_009030, ,response regulator	HQN37_009025, ,response regulator
RBAM_017750, ,DUF1453 family protein	HQN47_009035, ,DUF1453 family protein	HQN37_009030, ,DUF1453 family protein
RBAM_017760, ,DUF2621 domain-containing protein	HQN47_009040, ,DUF2621 domain-containing protein	HQN37_009035, ,DUF2621 domain-containing protein
RBAM_017770, ,Hsp20/alpha crystallin family protein	HQN47_009045, ,Hsp20/alpha crystallin family protein	HQN37_009040, ,Hsp20/alpha crystallin family protein
RBAM_017780, ,small acid-soluble spore protein P	HQN47_009050, ,small acid-soluble spore protein P	HQN37_009045, ,small acid-soluble spore protein P
RBAM_017790, ,acid-soluble spore protein SspO	HQN47_009055, ,acid-soluble spore protein SspO	HQN37_009050, ,acid-soluble spore protein SspO
RBAM_017800, ,aconitate hydratase AcnA	HQN47_009060, ,aconitate hydratase AcnA	HQN37_009055, ,aconitate hydratase AcnA
RBAM_017810, ,redoxin domain-containing protein	HQN47_009065, ,redoxin domain-containing protein	HQN37_009060, ,redoxin domain-containing protein
RBAM_017820, ,FbpB family small basic protein	HQN47_009070, ,FbpB family small basic protein	HQN37_009065, ,FbpB family small basic protein
RBAM_017830, ,acid-soluble spore protein N	HQN47_009075, ,acid-soluble spore protein N	HQN37_009070, ,acid-soluble spore protein N
RBAM_017840, ,small acid-soluble spore protein Tlp	HQN47_009080, ,small acid-soluble spore protein Tlp	HQN37_009075, ,small acid-soluble spore protein Tlp
RBAM_017850, ,YbgC/FadM family acyl-CoA thioesterase	HQN47_009085, ,YbgC/FadM family acyl-CoA thioesterase	HQN37_009080, ,YbgC/FadM family acyl-CoA thioesterase
RBAM_017860, ,hypothetical protein	HQN47_009090, ,hypothetical protein	HQN37_009085, ,hypothetical protein
RBAM_017870, ,hypothetical protein	HQN47_009095, ,HesB/YadR/YfhF family protein	HQN37_009090, ,HesB/YadR/YfhF family protein
RBAM_017880, ,glycerol-3-phosphate 1-O-acyltransferase PlsY	HQN47_009100, ,glycerol-3-phosphate 1-O-acyltransferase PlsY	HQN37_009095, ,glycerol-3-phosphate 1-O-acyltransferase PlsY
RBAM_017890, ,CoA-binding protein	HQN47_009105, ,CoA-binding protein	HQN37_009100, ,CoA-binding protein
RBAM_017900, ,DNA topoisomerase IV subunit B	HQN47_009110, ,DNA topoisomerase IV subunit B	HQN37_009105, ,DNA topoisomerase IV subunit B
RBAM_017910, ,DNA topoisomerase IV subunit A	HQN47_009115, ,DNA topoisomerase IV subunit A	HQN37_009110, ,DNA topoisomerase IV subunit A
RBAM_017930, ,hypothetical protein	HQN47_009120, ,hypothetical protein	HQN37_009115, ,hypothetical protein
RBAM_017940, ,alanine:cation symporter family protein	HQN47_009125, ,alanine:cation symporter family protein	HQN37_009120, ,alanine:cation symporter family protein
RBAM_017950, ,sugar kinase	HQN47_009130, ,sugar kinase	HQN37_009125, ,sugar kinase
RBAM_017960, ,zinc-binding alcohol dehydrogenase family protein	HQN47_009135, ,zinc-binding alcohol dehydrogenase family protein	HQN37_009130, ,zinc-binding alcohol dehydrogenase family protein
RBAM_017970, ,bifunctional 4-hydroxy-2-oxoglutarate aldolase/2-dehydro-3-deoxy-phosphogluconate aldolase	HQN47_009140, ,bifunctional 2-keto-4-hydroxyglutarate aldolase/2-keto-3-deoxy-6-phosphogluconate aldolase	HQN37_009135, ,bifunctional 2-keto-4-hydroxyglutarate aldolase/2-keto-3-deoxy-6-phosphogluconate aldolase
RBAM_017980, ,mannonate dehydratase	HQN47_009145, ,mannonate dehydratase	HQN37_009140, ,mannonate dehydratase
RBAM_017990, ,SDR family oxidoreductase	HQN47_009150, ,SDR family oxidoreductase	HQN37_009145, ,SDR family oxidoreductase
RBAM_018000, ,LacI family DNA-binding transcriptional regulator	HQN47_009155, ,substrate-binding domain-containing protein	HQN37_009150, ,substrate-binding domain-containing protein
RBAM_018010, ,MFS transporter	HQN47_009160, ,MFS transporter	HQN37_009155, ,MFS transporter
RBAM_018020, ,hypothetical protein	HQN47_009165, ,hypothetical protein	HQN37_009160, ,hypothetical protein
RBAM_018040, ,hypothetical protein	HQN47_009175, ,YndJ family protein	HQN37_009170, ,YndJ family protein
RBAM_018050, ,MFS transporter	HQN47_009180, ,hypothetical protein	HQN37_009175, ,hypothetical protein
RBAM_018080, ,hypothetical protein	HQN47_009185, ,hypothetical protein	HQN37_009180, ,hypothetical protein
RBAM_018090, ,choline esterase	HQN47_009190, ,choline esterase	HQN37_009185, ,choline esterase
RBAM_018100, ,endoglucanase	HQN47_009195, ,cellulase family glycosylhydrolase	HQN37_009190, ,cellulase family glycosylhydrolase
RBAM_018110, ,DUF4870 domain-containing protein	HQN47_009200, ,DUF4870 domain-containing protein	HQN37_009195, ,DUF4870 domain-containing protein
RBAM_018120, ,HAMP domain-containing histidine kinase	HQN47_009205, ,HAMP domain-containing histidine kinase	HQN37_009200, ,HAMP domain-containing histidine kinase
RBAM_018130, ,response regulator transcription factor	HQN47_009210, ,response regulator transcription factor	HQN37_009205, ,response regulator transcription factor
RBAM_018140, ,glucuronoxylanase	HQN47_009215, ,glucuronoxylanase	HQN37_009210, ,glucuronoxylanase
RBAM_018150, ,carbohydrate-binding protein	HQN47_009220, ,carbohydrate-binding protein	HQN37_009215, ,carbohydrate-binding protein
RBAM_018160, ,non-ribosomal peptide synthetase	HQN47_009225, ,bacillomycin D non-ribosomal peptide synthetase BamC	HQN37_009220, ,bacillomycin D non-ribosomal peptide synthetase BamC
RBAM_018170, ,non-ribosomal peptide synthetase	HQN47_009230, ,bacillomycin D non-ribosomal peptide synthetase BamB	HQN37_009225, ,bacillomycin D non-ribosomal peptide synthetase BamB
RBAM_018180, ,non-ribosomal peptide synthetase	HQN47_009235, ,bacillomycin D hybrid PKS/NRPS BamA	HQN37_009230, ,bacillomycin D hybrid PKS/NRPS BamA
RBAM_018190, ,ACP S-malonyltransferase	HQN47_009240, ,bacillomycin D biosynthesis malonyl-CoA transacylase BamD	HQN37_009235, ,bacillomycin D biosynthesis malonyl-CoA transacylase BamD
RBAM_018200, ,3-hydroxybutyrate dehydrogenase	HQN47_009245, ,3-hydroxybutyrate dehydrogenase	HQN37_009240, ,3-hydroxybutyrate dehydrogenase
RBAM_018210, ,CoA transferase subunit B	HQN47_009250, ,CoA transferase subunit B	HQN37_009245, ,CoA transferase subunit B
RBAM_018220, ,CoA transferase subunit A	HQN47_009255, ,CoA transferase subunit A	HQN37_009250, ,CoA transferase subunit A
RBAM_018230, ,GntP family permease	HQN47_009260, ,GntP family permease	HQN37_009255, ,GntP family permease
RBAM_018240, ,cytochrome P450	HQN47_009265, ,cytochrome P450	HQN37_009260, ,cytochrome P450
RBAM_018250, ,biotin synthase	HQN47_009270, ,biotin synthase BioB	HQN37_009265, ,biotin synthase BioB
RBAM_018260, ,ATP-dependent dethiobiotin synthetase BioD	HQN47_009275, ,dethiobiotin synthase	HQN37_009270, ,dethiobiotin synthase
RBAM_018270, ,8-amino-7-oxononanoate synthase	HQN47_009280, ,8-amino-7-oxononanoate synthase	HQN37_009275, ,8-amino-7-oxononanoate synthase
RBAM_018280, ,adenosylmethionine--8-amino-7-oxononanoate transaminase	HQN47_009285, ,adenosylmethionine--8-amino-7-oxononanoate transaminase	HQN37_009280, ,adenosylmethionine--8-amino-7-oxononanoate transaminase
RBAM_018290, ,6-carboxyhexanoate--CoA ligase	HQN47_009290, ,6-carboxyhexanoate--CoA ligase	HQN37_009285, ,6-carboxyhexanoate--CoA ligase
RBAM_018300, ,GtrA family protein	HQN47_009295, ,GtrA family protein	HQN37_009290, ,GtrA family protein
RBAM_018310, ,UTP--glucose-1-phosphate uridylyltransferase GalU	HQN47_009300, ,UTP--glucose-1-phosphate uridylyltransferase GalU	HQN37_009295, ,UTP--glucose-1-phosphate uridylyltransferase GalU
RBAM_018320, ,DedA family protein	HQN47_009305, ,DedA family protein	HQN37_009300, ,DedA family protein
RBAM_018330, ,acyl-CoA carboxylase subunit beta	HQN47_009310, ,acyl-CoA carboxylase subunit beta	HQN37_009305, ,acyl-CoA carboxylase subunit beta
RBAM_018340, ,enoyl-CoA hydratase	HQN47_009315, ,enoyl-CoA hydratase	HQN37_009310, ,enoyl-CoA hydratase
RBAM_018350, ,hydroxymethylglutaryl-CoA lyase	HQN47_009320, ,hydroxymethylglutaryl-CoA lyase	HQN37_009315, ,hydroxymethylglutaryl-CoA lyase
RBAM_018360, ,acetyl-CoA carboxylase biotin carboxyl carrier protein subunit	HQN47_009325, ,acetyl-CoA carboxylase biotin carboxyl carrier protein subunit	HQN37_009320, ,acetyl-CoA carboxylase biotin carboxyl carrier protein subunit
RBAM_018370, ,acetyl-CoA carboxylase biotin carboxylase subunit	HQN47_009330, ,acetyl-CoA carboxylase biotin carboxylase subunit	HQN37_009325, ,acetyl-CoA carboxylase biotin carboxylase subunit
RBAM_018380, ,AMP-binding protein	HQN47_009335, ,AMP-binding protein	HQN37_009330, ,AMP-binding protein
RBAM_018390, ,acyl-CoA dehydrogenase	HQN47_009340, ,acyl-CoA dehydrogenase family protein	HQN37_009335, ,acyl-CoA dehydrogenase family protein
RBAM_018400, ,glycoside hydrolase family 10 protein	HQN47_009345, ,family 10 glycosylhydrolase	HQN37_009340, ,family 10 glycosylhydrolase
RBAM_018410, ,DUF1360 domain-containing protein	HQN47_009350, ,DUF1360 domain-containing protein	HQN37_009345, ,DUF1360 domain-containing protein
RBAM_018420, ,non-ribosomal peptide synthase	HQN47_009355, ,non-ribosomal peptide synthase	HQN37_009350, ,non-ribosomal peptide synthase
RBAM_018430, ,non-ribosomal peptide synthetase	HQN47_009360, ,amino acid adenylation domain-containing protein	HQN37_009355, ,non-ribosomal peptide synthetase
RBAM_018450, ,non-ribosomal peptide synthetase	HQN47_009370, ,non-ribosomal peptide synthetase	HQN37_009365, ,non-ribosomal peptide synthetase
RBAM_018470, ,D-alanyl-D-alanine carboxypeptidase/D-alanyl-D-alanine-endopeptidase	HQN47_009380, ,D-alanyl-D-alanine carboxypeptidase/D-alanyl-D-alanine-endopeptidase	HQN37_009375, ,D-alanyl-D-alanine carboxypeptidase/D-alanyl-D-alanine-endopeptidase
RBAM_018480, ,aldose 1-epimerase	HQN47_009385, ,aldose 1-epimerase	HQN37_009380, ,aldose 1-epimerase
RBAM_018490, ,MATE family efflux transporter	HQN47_009390, ,MATE family efflux transporter	HQN37_009385, ,MATE family efflux transporter
RBAM_018500, ,hypothetical protein	HQN47_009395, ,IseA DL-endopeptidase inhibitor family protein	HQN37_009390, ,IseA DL-endopeptidase inhibitor family protein
RBAM_018520, ,site-specific integrase	HQN47_009405, ,site-specific integrase	HQN37_009400, ,site-specific integrase
RBAM_018530, ,helix-turn-helix domain-containing protein	HQN47_009410, ,excisionase family DNA-binding protein	HQN37_009405, ,excisionase family DNA-binding protein
RBAM_018540, ,gamma-glutamyltransferase	HQN47_009415, ,gamma-glutamyltransferase	HQN37_009410, ,gamma-glutamyltransferase
RBAM_018550, ,MFS transporter	HQN47_009420, ,MFS transporter	HQN37_009415, ,MFS transporter
RBAM_018560, ,winged helix-turn-helix transcriptional regulator	HQN47_009425, ,helix-turn-helix domain-containing protein	HQN37_009420, ,helix-turn-helix domain-containing protein
RBAM_018570, ,threonyl-tRNA synthetase	HQN47_009430, ,threonyl-tRNA synthetase	HQN37_009425, ,threonyl-tRNA synthetase
RBAM_018580, ,LysR family transcriptional regulator	HQN47_009435, ,LysR family transcriptional regulator	HQN37_009430, ,LysR family transcriptional regulator
RBAM_018590, ,zinc-binding dehydrogenase	HQN47_009440, ,zinc-binding dehydrogenase	HQN37_009435, ,zinc-binding dehydrogenase
RBAM_018600, ,hypothetical protein	HQN47_009445, ,hypothetical protein	HQN37_009440, ,hypothetical protein
RBAM_018610, ,glutamate synthase small subunit	HQN47_009450, ,glutamate synthase small subunit	HQN37_009445, ,glutamate synthase small subunit
RBAM_018620, ,glutamate synthase large subunit	HQN47_009455, ,glutamate synthase large subunit	HQN37_009450, ,glutamate synthase large subunit
RBAM_018630, ,LysR family transcriptional regulator	HQN47_009460, ,LysR family transcriptional regulator	HQN37_009455, ,LysR family transcriptional regulator
RBAM_018640, ,glutamate 5-kinase	HQN47_009465, ,glutamate 5-kinase	HQN37_009460, ,glutamate 5-kinase
RBAM_018650, ,pyrroline-5-carboxylate reductase	HQN47_009470, ,pyrroline-5-carboxylate reductase	HQN37_009465, ,pyrroline-5-carboxylate reductase
RBAM_018660, ,Replication termination protein	HQN47_009475, ,replication termination protein	HQN37_009470, ,replication termination protein
RBAM_018670, ,GNAT family N-acetyltransferase	HQN47_009480, ,GNAT family N-acetyltransferase	HQN37_009475, ,GNAT family N-acetyltransferase
RBAM_018690, ,SDR family oxidoreductase	HQN47_009490, ,SDR family oxidoreductase	HQN37_009485, ,SDR family oxidoreductase
RBAM_018700, ,AraC family transcriptional regulator	HQN47_009495, ,helix-turn-helix transcriptional regulator	HQN37_009490, ,helix-turn-helix transcriptional regulator
RBAM_018710, ,3-ketoacyl-ACP reductase	HQN47_009500, ,3-ketoacyl-ACP reductase	HQN37_009495, ,3-ketoacyl-ACP reductase
RBAM_018720, ,hypothetical protein	HQN47_009505, ,hypothetical protein	HQN37_009500, ,hypothetical protein
RBAM_018730, ,hypothetical protein	HQN47_009510, ,hypothetical protein	HQN37_009505, ,hypothetical protein
RBAM_018740, ,MFS transporter	HQN47_009515, ,RbtT/DalT/CsbX family MFS transporter	HQN37_009510, ,RbtT/DalT/CsbX family MFS transporter
RBAM_018750, ,sugar kinase	HQN47_009520, ,sugar kinase	HQN37_009515, ,sugar kinase
RBAM_018760, ,hydroxyacid dehydrogenase	HQN47_009525, ,2-hydroxyacid dehydrogenase	HQN37_009520, ,2-hydroxyacid dehydrogenase
RBAM_018770, ,molybdopterin oxidoreductase family protein	HQN47_009530, ,molybdopterin oxidoreductase family protein	HQN37_009525, ,molybdopterin oxidoreductase family protein
RBAM_018780, ,hypothetical protein	HQN47_009535, ,hypothetical protein	HQN37_009530, ,hypothetical protein
RBAM_018790, ,hypothetical protein	HQN47_009540, ,hypothetical protein	HQN37_009535, ,hypothetical protein
RBAM_018800, ,MarR family transcriptional regulator	HQN47_009545, ,MarR family transcriptional regulator	HQN37_009540, ,MarR family transcriptional regulator
RBAM_018810, ,hypothetical protein	HQN47_009550, ,hypothetical protein	HQN37_009545, ,hypothetical protein
RBAM_018820, ,SMI1/KNR4 family protein	HQN47_009555, ,SMI1/KNR4 family protein	HQN37_009550, ,SMI1/KNR4 family protein
RBAM_018830, ,hypothetical protein	HQN47_009560, ,ribonuclease YeeF family protein	HQN37_009555, ,ribonuclease YeeF family protein
RBAM_018840, ,chaperone CsaA	HQN47_009565, ,chaperone CsaA	HQN37_009560, ,chaperone CsaA
RBAM_018850, ,AraC family transcriptional regulator	HQN47_009570, ,helix-turn-helix domain-containing protein	HQN37_009565, ,helix-turn-helix domain-containing protein
RBAM_018860, ,TetR/AcrR family transcriptional regulator	HQN47_009575, ,WHG domain-containing protein	HQN37_009570, ,WHG domain-containing protein
RBAM_018870, ,MBL fold metallo-hydrolase	HQN47_009580, ,MBL fold metallo-hydrolase	HQN37_009575, ,MBL fold metallo-hydrolase
RBAM_018880, ,kinase	HQN47_009585, ,kinase	HQN37_009580, ,kinase
RBAM_018890, ,winged helix-turn-helix transcriptional regulator	HQN47_009590, ,Zn(II)-responsive metalloregulatory transcriptional repressor CzrA	HQN37_009585, ,Zn(II)-responsive metalloregulatory transcriptional repressor CzrA
RBAM_018900, ,lysozyme family protein	HQN47_009595, ,lysozyme family protein	HQN37_009590, ,lysozyme family protein
RBAM_018910, ,DUF420 domain-containing protein	HQN47_009600, ,DUF420 domain-containing protein	HQN37_009595, ,DUF420 domain-containing protein
RBAM_018920, ,hypothetical protein	HQN47_009605, ,VLRF1 family aeRF1-type release factor	HQN37_009600, ,VLRF1 family aeRF1-type release factor
RBAM_018930, ,N-acetyltransferase	HQN47_009610, ,N-acetyltransferase	HQN37_009605, ,N-acetyltransferase
RBAM_018940, ,LD-carboxypeptidase	HQN47_009615, ,LD-carboxypeptidase	HQN37_009610, ,LD-carboxypeptidase
RBAM_018950, ,hypothetical protein	HQN47_009620, ,hypothetical protein	HQN37_009615, ,hypothetical protein
RBAM_018960, ,LysM peptidoglycan-binding domain-containing protein	HQN47_009625, ,LysM peptidoglycan-binding domain-containing protein	HQN37_009620, ,LysM peptidoglycan-binding domain-containing protein
RBAM_018970, ,DNA helicase RecQ	HQN47_009630, ,DNA helicase RecQ	HQN37_009625, ,DNA helicase RecQ
RBAM_018990, ,hypothetical protein	HQN47_009655, ,hypothetical protein	HQN37_009650, ,hypothetical protein
RBAM_019000, ,Hsp20/alpha crystallin family protein	HQN47_009660, ,Hsp20/alpha crystallin family protein	HQN37_009655, ,Hsp20/alpha crystallin family protein
RBAM_019010, ,hypothetical protein	HQN47_009665, ,hypothetical protein	HQN37_009660, ,hypothetical protein
RBAM_019020, ,hypothetical protein	HQN47_009670, ,hypothetical protein	HQN37_009665, ,hypothetical protein
RBAM_019030, ,hypothetical protein	HQN47_009675, ,PH domain-containing protein	HQN37_009670, ,PH domain-containing protein
RBAM_019040, ,DUF4025 domain-containing protein	HQN47_009680, ,DUF4025 domain-containing protein	HQN37_009675, ,DUF4025 domain-containing protein
RBAM_019050, ,hypothetical protein	HQN47_009685, ,DUF6501 family protein	HQN37_009680, ,DUF6501 family protein
RBAM_019060, ,aldehyde dehydrogenase family protein	HQN47_009690, ,aldehyde dehydrogenase family protein	HQN37_009685, ,aldehyde dehydrogenase family protein
RBAM_019070, ,squalene--hopene cyclase	HQN47_009695, ,squalene--hopene cyclase	HQN37_009690, ,squalene--hopene cyclase
RBAM_019080, ,superoxide dismutase	HQN47_009700, ,superoxide dismutase	HQN37_009695, ,superoxide dismutase
RBAM_019090, ,sodium-dependent transporter	HQN47_009705, ,sodium-dependent transporter	HQN37_009700, ,sodium-dependent transporter
RBAM_019100, ,bile acid:sodium symporter family protein	HQN47_009710, ,bile acid:sodium symporter family protein	HQN37_009705, ,bile acid:sodium symporter family protein
RBAM_019110, ,MBL fold metallo-hydrolase	HQN47_009715, ,MBL fold metallo-hydrolase	HQN37_009710, ,MBL fold metallo-hydrolase
RBAM_019120, ,2-oxoglutarate dehydrogenase complex dihydrolipoyllysine-residue succinyltransferase	HQN47_009720, ,2-oxoglutarate dehydrogenase complex dihydrolipoyllysine-residue succinyltransferase	HQN37_009715, ,2-oxoglutarate dehydrogenase complex dihydrolipoyllysine-residue succinyltransferase
RBAM_019130, ,2-oxoglutarate dehydrogenase E1 component	HQN47_009725, ,2-oxoglutarate dehydrogenase E1 component	HQN37_009720, ,2-oxoglutarate dehydrogenase E1 component
RBAM_019140, ,VWA domain-containing protein	HQN47_009730, ,VWA domain-containing protein	HQN37_009725, ,VWA domain-containing protein
RBAM_019150, ,MoxR family ATPase	HQN47_009735, ,MoxR family ATPase	HQN37_009730, ,MoxR family ATPase
RBAM_019160, ,superoxide dismutase family protein	HQN47_009740, ,superoxide dismutase family protein	HQN37_009735, ,superoxide dismutase family protein
RBAM_019170, ,LysM peptidoglycan-binding domain-containing protein	HQN47_009745, ,LysM peptidoglycan-binding domain-containing protein	HQN37_009740, ,LysM peptidoglycan-binding domain-containing protein
RBAM_019180, ,glycosyl transferase family 1	HQN47_009750, ,glycosyl transferase family 1	HQN37_009745, ,glycosyl transferase family 1
RBAM_019190, ,diadenylate cyclase	HQN47_009755, ,sporulation-specific diadenylate cyclase CdaS	HQN37_009750, ,sporulation-specific diadenylate cyclase CdaS
RBAM_019200, ,MATE family efflux transporter	HQN47_009760, ,MATE family efflux transporter	HQN37_009755, ,MATE family efflux transporter
RBAM_019210, ,STAS domain-containing protein	HQN47_009765, ,STAS domain-containing protein	HQN37_009760, ,STAS domain-containing protein
RBAM_019220, ,bacillithiol biosynthesis deacetylase BshB2	HQN47_009770, ,bacillithiol biosynthesis deacetylase BshB2	HQN37_009765, ,bacillithiol biosynthesis deacetylase BshB2
RBAM_019230, ,DUF1806 family protein	HQN47_009775, ,YojF family protein	HQN37_009770, ,YojF family protein
RBAM_019240, ,hypothetical protein	HQN47_009780, ,hypothetical protein	HQN37_009775, ,hypothetical protein
RBAM_019250, ,EamA family transporter RarD	HQN47_009785, ,EamA family transporter RarD	HQN37_009780, ,EamA family transporter RarD
RBAM_019260, ,spore gernimation protein GerT	HQN47_009790, ,spore gernimation protein GerT	HQN37_009785, ,spore gernimation protein GerT
RBAM_019270, ,hypothetical protein	HQN47_009795, ,hypothetical protein	HQN37_009790, ,hypothetical protein
RBAM_019280, ,tautomerase family protein	HQN47_009800, ,tautomerase family protein	HQN37_009795, ,tautomerase family protein
RBAM_019290, ,hypothetical protein	HQN47_009805, ,hypothetical protein	HQN37_009800, ,hypothetical protein
RBAM_019300, ,winged helix-turn-helix transcriptional regulator	HQN47_009810, ,winged helix-turn-helix transcriptional regulator	HQN37_009805, ,winged helix-turn-helix transcriptional regulator
RBAM_019310, ,nitroreductase family protein	HQN47_009815, ,nitroreductase family protein	HQN37_009810, ,nitroreductase family protein
RBAM_019320, ,alpha/beta hydrolase	HQN47_009820, ,alpha/beta hydrolase	HQN37_009815, ,alpha/beta hydrolase
RBAM_019330, ,ring-cleaving dioxygenase	HQN47_009825, ,ring-cleaving dioxygenase	HQN37_009820, ,ring-cleaving dioxygenase
RBAM_38610, ,DUF3311 domain-containing protein	HQN47_009830, ,DUF3311 domain-containing protein	HQN37_009825, ,DUF3311 domain-containing protein
RBAM_019340, ,symporter	HQN47_009835, ,sodium:solute symporter	HQN37_009830, ,sodium:solute symporter
RBAM_019350, ,glycosyl hydrolase	HQN47_009840, ,glycosyl hydrolase	HQN37_009835, ,glycosyl hydrolase
RBAM_019360, ,6-phospho-beta-glucosidase	HQN47_009845, ,6-phospho-beta-glucosidase BglA	HQN37_009840, ,6-phospho-beta-glucosidase BglA
RBAM_019370, ,GntR family transcriptional regulator	HQN47_009850, ,GntR family transcriptional regulator	HQN37_009845, ,GntR family transcriptional regulator
RBAM_019380, ,PDZ domain-containing protein	HQN47_009855, ,PDZ domain-containing protein	HQN37_009850, ,PDZ domain-containing protein
RBAM_019390, ,class I SAM-dependent methyltransferase	HQN47_009860, ,class I SAM-dependent methyltransferase	HQN37_009855, ,class I SAM-dependent methyltransferase
RBAM_019400, ,hypothetical protein	HQN47_009865, ,hypothetical protein	HQN37_009860, ,hypothetical protein
RBAM_019410, ,M15 family metallopeptidase	HQN47_009870, ,M15 family metallopeptidase	HQN37_009865, ,M15 family metallopeptidase
RBAM_019420, ,purine-nucleoside phosphorylase	HQN47_009875, ,purine-nucleoside phosphorylase	HQN37_009870, ,purine-nucleoside phosphorylase
RBAM_019430, ,hypothetical protein	HQN47_009880, ,hypothetical protein	HQN37_009875, ,hypothetical protein
RBAM_019440, ,hypothetical protein	HQN47_009885, ,hypothetical protein	HQN37_009880, ,hypothetical protein
RBAM_019450, ,phosphatase PAP2 family protein	HQN47_009890, ,phosphatase PAP2 family protein	HQN37_009885, ,phosphatase PAP2 family protein
RBAM_019460, ,YozD family protein	HQN47_009895, ,YozD family protein	HQN37_009890, ,YozD family protein
RBAM_019480, ,hypothetical protein	HQN47_009905, ,hypothetical protein	HQN37_009900, ,hypothetical protein
RBAM_019490, ,hypothetical protein	HQN47_009910, ,hypothetical protein	HQN37_009905, ,hypothetical protein
RBAM_019500, ,YozE family protein	HQN47_009915, ,YozE family protein	HQN37_009910, ,YozE family protein
RBAM_019510, ,YokU family protein	HQN47_009920, ,YokU family protein	HQN37_009915, ,YokU family protein
RBAM_019520, ,lysine 2,3-aminomutase	HQN47_009925, ,lysine 2,3-aminomutase	HQN37_009920, ,lysine 2,3-aminomutase
RBAM_019530, ,putative beta-lysine N-acetyltransferase	HQN47_009930, ,putative beta-lysine N-acetyltransferase	HQN37_009925, ,putative beta-lysine N-acetyltransferase
RBAM_019540, ,peptidase	HQN47_009935, ,peptidase	HQN37_009930, ,peptidase
RBAM_019550, ,3-oxoacid CoA-transferase subunit B	HQN47_009940, ,3-oxoacid CoA-transferase subunit B	HQN37_009935, ,3-oxoacid CoA-transferase subunit B
RBAM_019560, ,CoA transferase subunit A	HQN47_009945, ,CoA transferase subunit A	HQN37_009940, ,CoA transferase subunit A
RBAM_019570, ,aspartate aminotransferase family protein	HQN47_009950, ,aspartate aminotransferase family protein	HQN37_009945, ,aspartate aminotransferase family protein
RBAM_38625, ,YjcZ family sporulation protein	HQN47_009960, ,YjcZ family sporulation protein	HQN37_009955, ,YjcZ family sporulation protein
RBAM_019590, ,GNAT family N-acetyltransferase	HQN47_009965, ,GNAT family N-acetyltransferase	HQN37_009960, ,GNAT family N-acetyltransferase
RBAM_019600, ,glycosyltransferase family 2 protein	HQN47_009970, ,glycosyltransferase	HQN37_009965, ,glycosyltransferase
RBAM_019610, ,spore biosynthesis protein CgeC	HQN47_009975, ,spore biosynthesis protein CgeC	HQN37_009970, ,spore biosynthesis protein CgeC
RBAM_019620, ,hypothetical protein	HQN47_009980, ,hypothetical protein	HQN37_009975, ,hypothetical protein
RBAM_019630, ,glycosyltransferase	HQN47_009985, ,DUF3880 domain-containing protein	HQN37_009980, ,DUF3880 domain-containing protein
RBAM_019640, ,3-phytase (2076588 - 2077739)	HQN47_009990, ,3-phytase	HQN37_009985, ,3-phytase
RBAM_019650, ,SDR family NAD(P)-dependent oxidoreductase	HQN47_009995, ,SDR family NAD(P)-dependent oxidoreductase	HQN37_009990, ,SDR family NAD(P)-dependent oxidoreductase
RBAM_019660, ,hypothetical protein	HQN47_010000, ,hypothetical protein	HQN37_009995, ,hypothetical protein
RBAM_019670, ,DUF3221 domain-containing protein	HQN47_010005, ,YobA family protein	HQN37_010000, ,YobA family protein
RBAM_38635, ,hypothetical protein	HQN47_010010, ,hypothetical protein	HQN37_010005, ,hypothetical protein
RBAM_019700, ,hypothetical protein	HQN47_010015, ,hypothetical protein	HQN37_010010, ,hypothetical protein
RBAM_019720, ,hypothetical protein	HQN47_010020, ,hypothetical protein	HQN37_010015, ,hypothetical protein
RBAM_019730, ,tetratricopeptide repeat protein	HQN47_010025, ,tetratricopeptide repeat protein	HQN37_010020, ,tetratricopeptide repeat protein
RBAM_38640, ,hypothetical protein	HQN47_010030, ,hypothetical protein	HQN37_010025, ,hypothetical protein
RBAM_019750, ,MBL fold metallo-hydrolase	HQN47_010040, ,MBL fold metallo-hydrolase	HQN37_010035, ,MBL fold metallo-hydrolase
RBAM_019760, ,NAD(P)/FAD-dependent oxidoreductase	HQN47_010045, ,NAD(P)/FAD-dependent oxidoreductase	HQN37_010040, ,NAD(P)/FAD-dependent oxidoreductase
RBAM_019780, ,PAS domain S-box protein	HQN47_010055, ,PAS domain-containing sensor histidine kinase	HQN37_010050, ,PAS domain-containing sensor histidine kinase
RBAM_019790, ,sulfite exporter TauE/SafE family protein	HQN47_010060, ,sulfite exporter TauE/SafE family protein	HQN37_010055, ,sulfite exporter TauE/SafE family protein
RBAM_38660, ,putative holin-like toxin	HQN47_010070, ,putative holin-like toxin	HQN37_010065, ,putative holin-like toxin
RBAM_019810, ,SMI1/KNR4 family protein	HQN47_010075, ,SMI1/KNR4 family protein	HQN37_010070, ,SMI1/KNR4 family protein
RBAM_019840, ,polysaccharide biosynthesis protein	HQN47_010095, ,polysaccharide biosynthesis protein	HQN37_010090, ,polysaccharide biosynthesis protein
RBAM_019850, ,peptide-methionine (R)-S-oxide reductase MsrB	HQN47_010100, ,peptide-methionine (R)-S-oxide reductase MsrB	HQN37_010095, ,peptide-methionine (R)-S-oxide reductase MsrB
RBAM_019860, ,peptide-methionine (S)-S-oxide reductase MsrA	HQN47_010105, ,peptide-methionine (S)-S-oxide reductase MsrA	HQN37_010100, ,peptide-methionine (S)-S-oxide reductase MsrA
RBAM_019870, ,MarR family transcriptional regulator	HQN47_010110, ,MarR family transcriptional regulator	HQN37_010105, ,MarR family transcriptional regulator
RBAM_019880, ,DUF2140 family protein	HQN47_010115, ,DUF2140 family protein	HQN37_010110, ,DUF2140 family protein
RBAM_019890, ,hypothetical protein	HQN47_010120, ,SGNH/GDSL hydrolase family protein	HQN37_010115, ,SGNH/GDSL hydrolase family protein
RBAM_019900, ,redoxin domain-containing protein	HQN47_010125, ,SCO family protein	HQN37_010120, ,SCO family protein
RBAM_019910, ,DUF2535 family protein	HQN47_010130, ,YpmP family protein	HQN37_010125, ,YpmP family protein
RBAM_019920, ,threonine ammonia-lyase IlvA	HQN47_010135, ,threonine ammonia-lyase IlvA	HQN37_010130, ,threonine ammonia-lyase IlvA
RBAM_019930, ,sigma-54-dependent Fis family transcriptional regulator	HQN47_010140, ,sigma 54-interacting transcriptional regulator	HQN37_010135, ,sigma 54-interacting transcriptional regulator
RBAM_019940, ,hemolysin III family protein	HQN47_010145, ,hemolysin III family protein	HQN37_010140, ,hemolysin III family protein
RBAM_019950, ,1-acyl-sn-glycerol-3-phosphate acyltransferase	HQN47_010150, ,1-acyl-sn-glycerol-3-phosphate acyltransferase	HQN37_010145, ,1-acyl-sn-glycerol-3-phosphate acyltransferase
RBAM_019960, ,dihydrofolate reductase	HQN47_010155, ,dihydrofolate reductase	HQN37_010150, ,dihydrofolate reductase
RBAM_019970, ,thymidylate synthase	HQN47_010160, ,thymidylate synthase	HQN37_010155, ,thymidylate synthase
RBAM_019980, ,hypothetical protein	HQN47_010165, ,YpjP family protein	HQN37_010160, ,YpjP family protein
RBAM_019990, ,hypothetical protein	HQN47_010170, ,class I SAM-dependent methyltransferase	HQN37_010165, ,class I SAM-dependent methyltransferase
RBAM_020000, ,BrxA/BrxB family bacilliredoxin	HQN47_010175, ,BrxA/BrxB family bacilliredoxin	HQN37_010170, ,BrxA/BrxB family bacilliredoxin
RBAM_020010, ,dihydroxy-acid dehydratase	HQN47_010180, ,dihydroxy-acid dehydratase	HQN37_010175, ,dihydroxy-acid dehydratase
RBAM_020020, ,virulence factor	HQN47_010185, ,conserved virulence factor C family protein	HQN37_010180, ,conserved virulence factor C family protein
RBAM_020030, ,HD domain-containing protein	HQN47_010190, ,HD domain-containing protein	HQN37_010185, ,HD domain-containing protein
RBAM_020040, ,glutathione peroxidase	HQN47_010195, ,glutathione peroxidase	HQN37_010190, ,glutathione peroxidase
RBAM_020050, ,homoserine O-succinyltransferase	HQN47_010200, ,homoserine O-succinyltransferase	HQN37_010195, ,homoserine O-succinyltransferase
RBAM_020060, ,diglucosyl diacylglycerol synthase	HQN47_010205, ,diglucosyl diacylglycerol synthase	HQN37_010200, ,diglucosyl diacylglycerol synthase
RBAM_020070, ,cold-shock protein	HQN47_010215, ,cold-shock protein CspD	HQN37_010210, ,cold-shock protein CspD
RBAM_020080, ,hypothetical protein	HQN47_010220, ,hypothetical protein	HQN37_010215, ,hypothetical protein
RBAM_020090, ,DUF2564 family protein	HQN47_010225, ,DUF2564 family protein	HQN37_010220, ,DUF2564 family protein
RBAM_020100, ,zinc-finger domain-containing protein	HQN47_010230, ,zinc-finger domain-containing protein	HQN37_010225, ,zinc-finger domain-containing protein
RBAM_020110, ,reverse transcriptase-like protein	HQN47_010235, ,ribonuclease H family protein	HQN37_010230, ,ribonuclease H family protein
RBAM_020120, ,queuosine precursor transporter	HQN47_010240, ,queuosine precursor transporter	HQN37_010235, ,queuosine precursor transporter
RBAM_020130, ,reverse transcriptase-like protein	HQN47_010245, ,reverse transcriptase-like protein	HQN37_010240, ,reverse transcriptase-like protein
RBAM_020140, ,small, acid-soluble spore protein L	HQN47_010250, ,small, acid-soluble spore protein L	HQN37_010245, ,small, acid-soluble spore protein L
RBAM_020150, ,5-3 exonuclease	HQN47_010255, ,5-3 exonuclease	HQN37_010250, ,5-3 exonuclease
RBAM_020160, ,hypothetical protein	HQN47_010260, ,hypothetical protein	HQN37_010255, ,hypothetical protein
RBAM_020170, ,DUF2533 family protein	HQN47_010265, ,YpbS family protein	HQN37_010260, ,YpbS family protein
RBAM_020180, ,hypothetical protein	HQN47_010270, ,dynamin family protein	HQN37_010265, ,dynamin family protein
RBAM_38675, ,Fur-regulated basic protein FbpC	HQN47_010275, ,Fur-regulated basic protein FbpC	HQN37_010270, ,Fur-regulated basic protein FbpC
RBAM_020190, ,hypothetical protein	HQN47_010280, ,isoprenylcysteine carboxyl methyltransferase family protein	HQN37_010275, ,isoprenylcysteine carboxyl methyltransferase family protein
RBAM_020200, ,type III polyketide synthase	HQN47_010285, ,type III polyketide synthase	HQN37_010280, ,type III polyketide synthase
RBAM_020210, ,GNAT family N-acetyltransferase	HQN47_010290, ,GNAT family N-acetyltransferase	HQN37_010285, ,GNAT family N-acetyltransferase
RBAM_020220, ,MGMT family protein	HQN47_010295, ,MGMT family protein	HQN37_010290, ,MGMT family protein
RBAM_38680, ,hypothetical protein	HQN47_010300, ,hypothetical protein	HQN37_010295, ,hypothetical protein
RBAM_020230, ,DUF421 domain-containing protein	HQN47_010305, ,DUF421 domain-containing protein	HQN37_010300, ,DUF421 domain-containing protein
RBAM_020240, ,cysteine hydrolase	HQN47_010310, ,cysteine hydrolase	HQN37_010305, ,cysteine hydrolase
RBAM_38685, ,hypothetical protein	HQN47_010315, ,hypothetical protein	HQN37_010310, ,hypothetical protein
RBAM_020250, ,purine permease	HQN47_010320, ,purine permease	HQN37_010315, ,purine permease
RBAM_020260, ,xanthine phosphoribosyltransferase	HQN47_010325, ,xanthine phosphoribosyltransferase	HQN37_010320, ,xanthine phosphoribosyltransferase
RBAM_020270, ,carboxypeptidase M32	HQN47_010330, ,carboxypeptidase M32	HQN37_010325, ,carboxypeptidase M32
RBAM_020280, ,ATP-dependent DNA helicase	HQN47_010335, ,ATP-dependent DNA helicase	HQN37_010330, ,ATP-dependent DNA helicase
RBAM_020290, ,hypothetical protein	HQN47_010340, ,hypothetical protein	HQN37_010335, ,hypothetical protein
RBAM_020300, ,YpzG family protein	HQN47_010345, ,YpzG family protein	HQN37_010340, ,YpzG family protein
RBAM_020310, ,hypothetical protein	HQN47_010350, ,hypothetical protein	HQN37_010345, ,hypothetical protein
RBAM_020320, ,class I SAM-dependent RNA methyltransferase	HQN47_010355, ,class I SAM-dependent RNA methyltransferase	HQN37_010350, ,class I SAM-dependent RNA methyltransferase
RBAM_020330, ,cell division regulator GpsB	HQN47_010365, ,cell division regulator GpsB	HQN37_010360, ,cell division regulator GpsB
RBAM_020340, ,DUF1273 domain-containing protein	HQN47_010370, ,DUF1273 domain-containing protein	HQN37_010365, ,DUF1273 domain-containing protein
RBAM_020350, ,spore coat protein	HQN47_010375, ,spore coat protein	HQN37_010370, ,spore coat protein
RBAM_020360, ,hypothetical protein	HQN47_010385, ,ribonuclease H-like domain-containing protein	HQN37_010380, ,ribonuclease H-like domain-containing protein
RBAM_020370, ,DEAD/DEAH box helicase	HQN47_010390, ,DEAD/DEAH box helicase	HQN37_010385, ,DEAD/DEAH box helicase
RBAM_020380, ,PTS glucose transporter subunit IIA	HQN47_010395, ,PTS glucose transporter subunit IIA	HQN37_010390, ,PTS glucose transporter subunit IIA
RBAM_020390, ,Hsp20/alpha crystallin family protein	HQN47_010400, ,Hsp20/alpha crystallin family protein	HQN37_010395, ,Hsp20/alpha crystallin family protein
RBAM_020400, ,spore coat protein	HQN47_010405, ,YppG family protein	HQN37_010400, ,YppG family protein
RBAM_020410, ,hypothetical protein	HQN47_010410, ,YppF family protein	HQN37_010405, ,YppF family protein
RBAM_020420, ,DUF1798 family protein	HQN47_010415, ,YppE family protein	HQN37_010410, ,YppE family protein
RBAM_020430, ,hypothetical protein	HQN47_010420, ,DUF5446 family protein	HQN37_010415, ,DUF5446 family protein
RBAM_020440, ,spore protein	HQN47_010425, ,spore protein	HQN37_010420, ,spore protein
RBAM_020450, ,DUF2515 domain-containing protein	HQN47_010430, ,DUF2515 domain-containing protein	HQN37_010425, ,DUF2515 domain-containing protein
RBAM_020460, ,Holliday junction resolvase RecU	HQN47_010435, ,Holliday junction resolvase RecU	HQN37_010430, ,Holliday junction resolvase RecU
RBAM_020470, ,PBP1A family penicillin-binding protein	HQN47_010440, ,PBP1A family penicillin-binding protein	HQN37_010435, ,PBP1A family penicillin-binding protein
RBAM_020480, ,hypothetical protein	HQN47_010445, ,hypothetical protein	HQN37_010440, ,hypothetical protein
RBAM_020490, ,endonuclease III	HQN47_010450, ,endonuclease III	HQN37_010445, ,endonuclease III
RBAM_020500, ,DnaD domain-containing protein	HQN47_010455, ,DnaD domain-containing protein	HQN37_010450, ,DnaD domain-containing protein
RBAM_020510, ,asparagine--tRNA ligase	HQN47_010460, ,asparagine--tRNA ligase	HQN37_010455, ,asparagine--tRNA ligase
RBAM_020520, ,pyridoxal phosphate-dependent aminotransferase	HQN47_010465, ,pyridoxal phosphate-dependent aminotransferase	HQN37_010460, ,pyridoxal phosphate-dependent aminotransferase
RBAM_020530, ,hypothetical protein	HQN47_010470, ,DUF5590 domain-containing protein	HQN37_010465, ,DUF5590 domain-containing protein
RBAM_020540, ,DUF4264 domain-containing protein	HQN47_010475, ,YpmA family protein	HQN37_010470, ,YpmA family protein
RBAM_020550, ,ATP-dependent DNA helicase DinG	HQN47_010480, ,ATP-dependent DNA helicase DinG	HQN37_010475, ,ATP-dependent DNA helicase DinG
RBAM_020560, ,aspartate 1-decarboxylase	HQN47_010485, ,aspartate 1-decarboxylase	HQN37_010480, ,aspartate 1-decarboxylase
RBAM_020570, ,pantoate--beta-alanine ligase	HQN47_010490, ,pantoate--beta-alanine ligase	HQN37_010485, ,pantoate--beta-alanine ligase
RBAM_020580, ,3-methyl-2-oxobutanoate hydroxymethyltransferase	HQN47_010495, ,3-methyl-2-oxobutanoate hydroxymethyltransferase	HQN37_010490, ,3-methyl-2-oxobutanoate hydroxymethyltransferase
RBAM_020590, ,bifunctional biotin--[acetyl-CoA-carboxylase] synthetase/biotin operon repressor	HQN47_010500, ,bifunctional biotin--[acetyl-CoA-carboxylase] synthetase/biotin operon repressor	HQN37_010495, ,bifunctional biotin--[acetyl-CoA-carboxylase] synthetase/biotin operon repressor
RBAM_020600, ,CCA tRNA nucleotidyltransferase	HQN47_010505, ,CCA tRNA nucleotidyltransferase	HQN37_010500, ,CCA tRNA nucleotidyltransferase
RBAM_020610, ,N-acetyl-alpha-D-glucosaminyl L-malate synthase BshA	HQN47_010510, ,N-acetyl-alpha-D-glucosaminyl L-malate synthase BshA	HQN37_010505, ,N-acetyl-alpha-D-glucosaminyl L-malate synthase BshA
RBAM_020620, ,bacillithiol biosynthesis deacetylase BshB1	HQN47_010515, ,bacillithiol biosynthesis deacetylase BshB1	HQN37_010510, ,bacillithiol biosynthesis deacetylase BshB1
RBAM_020630, ,methylglyoxal synthase	HQN47_010520, ,methylglyoxal synthase	HQN37_010515, ,methylglyoxal synthase
RBAM_020640, ,4-hydroxy-tetrahydrodipicolinate reductase	HQN47_010525, ,4-hydroxy-tetrahydrodipicolinate reductase	HQN37_010520, ,4-hydroxy-tetrahydrodipicolinate reductase
RBAM_020650, ,nucleotide pyrophosphohydrolase	HQN47_010530, ,nucleotide pyrophosphohydrolase	HQN37_010525, ,nucleotide pyrophosphohydrolase
RBAM_020660, ,YitT family protein	HQN47_010535, ,YitT family protein	HQN37_010530, ,YitT family protein
RBAM_020670, ,cupin domain-containing protein	HQN47_010540, ,oxalate decarboxylase family bicupin	HQN37_010535, ,oxalate decarboxylase family bicupin
RBAM_020680, ,sporulation protein YpjB	HQN47_010545, ,sporulation protein YpjB	HQN37_010540, ,sporulation protein YpjB
RBAM_020690, ,DUF1405 domain-containing protein	HQN47_010550, ,DUF1405 domain-containing protein	HQN37_010545, ,DUF1405 domain-containing protein
RBAM_020700, ,cytochrome C oxidase Cbb3	HQN47_010555, ,c-type cytochrome	HQN37_010550, ,c-type cytochrome
RBAM_020710, ,cytochrome b6	HQN47_010560, ,cytochrome b6	HQN37_010555, ,cytochrome b6
RBAM_020720, ,ubiquinol-cytochrome c reductase iron-sulfur subunit	HQN47_010565, ,ubiquinol-cytochrome c reductase iron-sulfur subunit	HQN37_010560, ,ubiquinol-cytochrome c reductase iron-sulfur subunit
RBAM_020730, ,DUF2487 family protein	HQN47_010570, ,YpiF family protein	HQN37_010565, ,YpiF family protein
RBAM_020740, ,YpiB family protein	HQN47_010575, ,ReoY family proteolytic degradation factor	HQN37_010570, ,ReoY family proteolytic degradation factor
RBAM_020750, ,tetratricopeptide repeat protein	HQN47_010580, ,tetratricopeptide repeat protein	HQN37_010575, ,tetratricopeptide repeat protein
RBAM_020760, ,3-phosphoshikimate 1-carboxyvinyltransferase	HQN47_010585, ,3-phosphoshikimate 1-carboxyvinyltransferase	HQN37_010580, ,3-phosphoshikimate 1-carboxyvinyltransferase
RBAM_020770, ,prephenate dehydrogenase	HQN47_010590, ,prephenate dehydrogenase	HQN37_010585, ,prephenate dehydrogenase
RBAM_020780, ,histidinol-phosphate transaminase	HQN47_010595, ,histidinol-phosphate transaminase	HQN37_010590, ,histidinol-phosphate transaminase
RBAM_020790, ,tryptophan synthase subunit alpha	HQN47_010600, ,tryptophan synthase subunit alpha	HQN37_010595, ,tryptophan synthase subunit alpha
RBAM_020800, ,tryptophan synthase subunit beta	HQN47_010605, ,tryptophan synthase subunit beta	HQN37_010600, ,tryptophan synthase subunit beta
RBAM_020810, ,phosphoribosylanthranilate isomerase	HQN47_010610, ,phosphoribosylanthranilate isomerase	HQN37_010605, ,phosphoribosylanthranilate isomerase
RBAM_020820, ,indole-3-glycerol phosphate synthase TrpC	HQN47_010615, ,indole-3-glycerol phosphate synthase TrpC	HQN37_010610, ,indole-3-glycerol phosphate synthase TrpC
RBAM_020830, ,anthranilate phosphoribosyltransferase	HQN47_010620, ,anthranilate phosphoribosyltransferase	HQN37_010615, ,anthranilate phosphoribosyltransferase
RBAM_020840, ,anthranilate synthase component I	HQN47_010625, ,anthranilate synthase component I	HQN37_010620, ,anthranilate synthase component I
RBAM_020850, ,chorismate mutase	HQN47_010630, ,chorismate mutase	HQN37_010625, ,chorismate mutase
RBAM_020860, ,3-dehydroquinate synthase	HQN47_010635, ,3-dehydroquinate synthase	HQN37_010630, ,3-dehydroquinate synthase
RBAM_020870, ,chorismate synthase	HQN47_010640, ,chorismate synthase	HQN37_010635, ,chorismate synthase
RBAM_020880, ,protein-glutamate O-methyltransferase CheR	HQN47_010645, ,protein-glutamate O-methyltransferase	HQN37_010640, ,protein-glutamate O-methyltransferase
RBAM_020890, ,nucleoside-diphosphate kinase	HQN47_010650, ,nucleoside-diphosphate kinase	HQN37_010645, ,nucleoside-diphosphate kinase
RBAM_020900, ,heptaprenyl diphosphate synthase component II	HQN47_010655, ,heptaprenyl diphosphate synthase component II	HQN37_010650, ,heptaprenyl diphosphate synthase component II
RBAM_020910, ,demethylmenaquinone methyltransferase	HQN47_010660, ,demethylmenaquinone methyltransferase	HQN37_010655, ,demethylmenaquinone methyltransferase
RBAM_020920, ,heptaprenyl diphosphate synthase component 1	HQN47_010665, ,heptaprenyl diphosphate synthase component 1	HQN37_010660, ,heptaprenyl diphosphate synthase component 1
RBAM_020930, ,trp RNA-binding attenuation protein MtrB	HQN47_010670, ,trp RNA-binding attenuation protein MtrB	HQN37_010665, ,trp RNA-binding attenuation protein MtrB
RBAM_020940, ,GTP cyclohydrolase I FolE	HQN47_010675, ,GTP cyclohydrolase I FolE	HQN37_010670, ,GTP cyclohydrolase I FolE
RBAM_020950, ,DNA-binding protein HU 1	HQN47_010680, ,non-specific DNA-binding protein Hbs	HQN37_010675, ,non-specific DNA-binding protein Hbs
RBAM_020960, ,stage IV sporulation protein A	HQN47_010685, ,stage IV sporulation protein A	HQN37_010680, ,stage IV sporulation protein A
RBAM_020970, ,hypothetical protein	HQN47_010690, ,hypothetical protein	HQN37_010685, ,hypothetical protein
RBAM_020980, ,DUF2768 domain-containing protein	HQN47_010695, ,DUF2768 domain-containing protein	HQN37_010690, ,DUF2768 domain-containing protein
RBAM_020990, ,NAD(P)H-dependent glycerol-3-phosphate dehydrogenase	HQN47_010700, ,NAD(P)H-dependent glycerol-3-phosphate dehydrogenase	HQN37_010695, ,NAD(P)H-dependent glycerol-3-phosphate dehydrogenase
RBAM_021000, ,ribosome-associated GTPase EngA	HQN47_010705, ,ribosome-associated GTPase EngA	HQN37_010700, ,ribosome-associated GTPase EngA
RBAM_021010, ,hypothetical protein	HQN47_010710, ,hypothetical protein	HQN37_010705, ,hypothetical protein
RBAM_38700, ,YpzI family protein	HQN47_010715, ,YpzI family protein	HQN37_010710, ,YpzI family protein
RBAM_021020, ,type 2 isopentenyl-diphosphate Delta-isomerase	HQN47_010720, ,type 2 isopentenyl-diphosphate Delta-isomerase	HQN37_010715, ,type 2 isopentenyl-diphosphate Delta-isomerase
RBAM_021030, ,30S ribosomal protein S1	HQN47_010725, ,30S ribosomal protein S1	HQN37_010720, ,30S ribosomal protein S1
RBAM_021040, ,(d)CMP kinase	HQN47_010730, ,(d)CMP kinase	HQN37_010725, ,(d)CMP kinase
RBAM_021070, ,germination protein YpeB	HQN47_010745, ,germination protein YpeB	HQN37_010740, ,germination protein YpeB
RBAM_021080, ,spore cortex-lytic enzyme	HQN47_010750, ,spore cortex-lytic enzyme	HQN37_010745, ,spore cortex-lytic enzyme
RBAM_021090, ,intramembrane metalloprotease PrsW	HQN47_010755, ,intramembrane metalloprotease PrsW	HQN37_010750, ,intramembrane metalloprotease PrsW
RBAM_021100, ,YpdA family putative bacillithiol disulfide reductase	HQN47_010760, ,YpdA family putative bacillithiol disulfide reductase	HQN37_010755, ,YpdA family putative bacillithiol disulfide reductase
RBAM_021110, ,NAD-specific glutamate dehydrogenase	HQN47_010765, ,NAD-specific glutamate dehydrogenase	HQN37_010760, ,NAD-specific glutamate dehydrogenase
RBAM_021120, ,genetic competence negative regulator	HQN47_010770, ,genetic competence negative regulator	HQN37_010765, ,genetic competence negative regulator
RBAM_021130, ,metallophosphoesterase	HQN47_010775, ,metallophosphoesterase	HQN37_010770, ,metallophosphoesterase
RBAM_021140, ,DUF2663 family protein	HQN47_010780, ,YpbF family protein	HQN37_010775, ,YpbF family protein
RBAM_021150, ,LysM peptidoglycan-binding domain-containing protein	HQN47_010785, ,LysM peptidoglycan-binding domain-containing protein	HQN37_010780, ,LysM peptidoglycan-binding domain-containing protein
RBAM_021160, ,CPBP family intramembrane metalloprotease	HQN47_010790, ,CPBP family intramembrane metalloprotease	HQN37_010785, ,CPBP family intramembrane metalloprotease
RBAM_021170, ,ATP-dependent DNA helicase RecQ	HQN47_010795, ,ATP-dependent DNA helicase	HQN37_010790, ,ATP-dependent DNA helicase
RBAM_021180, ,hypothetical protein	HQN47_010800, ,helix-turn-helix domain-containing protein	HQN37_010795, ,helix-turn-helix domain-containing protein
RBAM_021190, ,ferredoxin	HQN47_010805, ,ferredoxin	HQN37_010800, ,ferredoxin
RBAM_021200, ,ECF transporter S component	HQN47_010810, ,ECF transporter S component	HQN37_010805, ,ECF transporter S component
RBAM_021220, ,phosphoglycerate dehydrogenase	HQN47_010815, ,phosphoglycerate dehydrogenase	HQN37_010810, ,phosphoglycerate dehydrogenase
RBAM_021230, ,sugar dehydratase	HQN47_010820, ,sugar dehydratase	HQN37_010815, ,sugar dehydratase
[truncated: 1,635 more rows]

## Sheet: Suppl Table S4
Suppl- Table S4: Pan genome of Bacillus velezensis FZB42, Bacillus velezensis BP1.2A, and Bacillus velezensis BT2.4 calculated by EDGAR 3.0 JLU Giessen https://edgar3.computational.bio.uni-giessen.de/cgi-bin/edgar_login.cgi
Bacillus_velezensis_FZB42_CP000560	Bacillus_velezensis_strain_BP1_2A_CP085504	Bacillus_velezensis_strain_BT2_4_CP085505
RBAM_000010,chromosomal replication initiator protein DnaA	HQN47_000005,chromosomal replication initiator protein DnaA	HQN37_000005,chromosomal replication initiator protein DnaA
RBAM_000020,DNA polymerase III subunit beta	HQN47_000010,DNA polymerase III subunit beta	HQN37_000010,DNA polymerase III subunit beta
RBAM_000030,S4 domain-containing protein YaaA	HQN47_000015,ribosome maturation protein RlbA	HQN37_000015,ribosome maturation protein RlbA
RBAM_000040,DNA replication/repair protein RecF	HQN47_000020,DNA replication/repair protein RecF	HQN37_000020,DNA replication/repair protein RecF
RBAM_000050,DUF370 domain-containing protein	HQN47_000025,DUF370 domain-containing protein	HQN37_000025,DUF370 domain-containing protein
RBAM_000060,DNA topoisomerase (ATP-hydrolyzing) subunit B	HQN47_000030,DNA topoisomerase (ATP-hydrolyzing) subunit B	HQN37_000030,DNA topoisomerase (ATP-hydrolyzing) subunit B
RBAM_000070,DNA gyrase subunit A	HQN47_000035,DNA gyrase subunit A	HQN37_000035,DNA gyrase subunit A
RBAM_000110,hypothetical protein	HQN47_000065,YaaC family protein	HQN37_000065,YaaC family protein
RBAM_000120,IMP dehydrogenase	HQN47_000070,IMP dehydrogenase	HQN37_000070,IMP dehydrogenase
RBAM_000130,D-alanyl-D-alanine carboxypeptidase	HQN47_000075,D-alanyl-D-alanine carboxypeptidase	HQN37_000075,D-alanyl-D-alanine carboxypeptidase
RBAM_000140,pyridoxal 5-phosphate synthase lyase subunit PdxS	HQN47_000080,pyridoxal 5-phosphate synthase lyase subunit PdxS	HQN37_000080,pyridoxal 5-phosphate synthase lyase subunit PdxS
RBAM_000150,pyridoxal 5-phosphate synthase glutaminase subunit PdxT	HQN47_000085,pyridoxal 5-phosphate synthase glutaminase subunit PdxT	HQN37_000085,pyridoxal 5-phosphate synthase glutaminase subunit PdxT
RBAM_000160,serine--tRNA ligase	HQN47_000090,serine--tRNA ligase	HQN37_000090,serine--tRNA ligase
RBAM_000170,glycerate kinase	HQN47_000095,glycerate kinase	HQN37_000095,glycerate kinase
RBAM_000190,deoxynucleoside kinase	HQN47_000105,deoxyadenosine/deoxycytidine kinase	HQN37_000105,deoxyadenosine/deoxycytidine kinase
RBAM_000200,deoxynucleoside kinase	HQN47_000110,deoxyguanosine kinase	HQN37_000110,deoxyguanosine kinase
RBAM_000210,LysM peptidoglycan-binding domain-containing protein	HQN47_000115,glycoside hydrolase family 18 protein	HQN37_000115,glycoside hydrolase family 18 protein
RBAM_000220,cysteine hydrolase	HQN47_000120,cysteine hydrolase	HQN37_000120,cysteine hydrolase
RBAM_000230,nucleoside deaminase	HQN47_000125,tRNA adenosine(34) deaminase TadA	HQN37_000125,tRNA adenosine(34) deaminase TadA
RBAM_000250,DNA polymerase III subunit gamma/tau	HQN47_000135,DNA polymerase III subunit gamma/tau	HQN37_000135,DNA polymerase III subunit gamma/tau
RBAM_000260,YbaB/EbfC family nucleoid-associated protein	HQN47_000140,YbaB/EbfC family nucleoid-associated protein	HQN37_000140,YbaB/EbfC family nucleoid-associated protein
RBAM_000270,recombination protein RecR	HQN47_000145,recombination protein RecR	HQN37_000145,recombination protein RecR
RBAM_000280,DUF2508 family protein	HQN47_000150,YaaL family protein	HQN37_000150,YaaL family protein
RBAM_000290,pro-sigmaK processing inhibitor BofA	HQN47_000155,pro-sigmaK processing inhibitor BofA family protein	HQN37_000155,pro-sigmaK processing inhibitor BofA family protein
RBAM_000330,sigma factor G inhibitor Gin	HQN47_000185,sigma factor G inhibitor Gin	HQN37_000185,sigma factor G inhibitor Gin
RBAM_000340,protein xpaC	HQN47_000190,5-bromo-4-chloroindolyl phosphate hydrolysis family protein	HQN37_000190,5-bromo-4-chloroindolyl phosphate hydrolysis family protein
RBAM_000350,toxic anion resistance protein	HQN47_000195,toxic anion resistance protein	HQN37_000195,toxic anion resistance protein
RBAM_000360,aminotransferase class I/II-fold pyridoxal phosphate-dependent enzyme	HQN47_000200,aminotransferase class I/II-fold pyridoxal phosphate-dependent enzyme	HQN37_000200,aminotransferase class I/II-fold pyridoxal phosphate-dependent enzyme
RBAM_000370,dTMP kinase	HQN47_000205,dTMP kinase	HQN37_000205,dTMP kinase
RBAM_000380,hypothetical protein	HQN47_000210,cyclic di-AMP receptor DarA	HQN37_000210,cyclic di-AMP receptor DarA
RBAM_000390,DUF327 family protein	HQN47_000215,DUF327 family protein	HQN37_000215,DUF327 family protein
RBAM_000400,DNA polymerase III subunit delta	HQN47_000220,DNA polymerase III subunit delta	HQN37_000220,DNA polymerase III subunit delta
RBAM_000410,stage 0 sporulation family protein	HQN47_000225,competence/sporulation regulator complex protein RicT	HQN37_000225,competence/sporulation regulator complex protein RicT
RBAM_000420,DNA replication initiation control protein YabA	HQN47_000230,replication initiation-control protein YabA	HQN37_000230,replication initiation-control protein YabA
RBAM_000430,tRNA1(Val) (adenine(37)-N6)-methyltransferase	HQN47_000235,tRNA1(Val) (adenine(37)-N6)-methyltransferase	HQN37_000235,tRNA1(Val) (adenine(37)-N6)-methyltransferase
RBAM_000440,GIY-YIG nuclease family protein	HQN47_000240,GIY-YIG nuclease family protein	HQN37_000240,GIY-YIG nuclease family protein
RBAM_000450,16S rRNA (cytidine(1402)-2-O)-methyltransferase	HQN47_000245,16S rRNA (cytidine(1402)-2-O)-methyltransferase	HQN37_000245,16S rRNA (cytidine(1402)-2-O)-methyltransferase
RBAM_000460,AbrB/MazE/SpoVT family DNA-binding domain-containing protein	HQN47_000250,transition state genes transcriptional regulator AbrB	HQN37_000250,transition state genes transcriptional regulator AbrB
RBAM_000470,methionine--tRNA ligase	HQN47_000255,methionine--tRNA ligase	HQN37_000255,methionine--tRNA ligase
RBAM_000480,YchF/TatD family DNA exonuclease	HQN47_000260,TatD family hydrolase	HQN37_000260,TatD family hydrolase
RBAM_000490,DUF348 domain-containing protein	HQN47_000265,ubiquitin-like domain-containing protein	HQN37_000265,ubiquitin-like domain-containing protein
RBAM_000500,ribonuclease M5	HQN47_000270,ribonuclease M5	HQN37_000270,ribonuclease M5
RBAM_000510,16S rRNA (adenine(1518)-N(6)/adenine(1519)-N(6))- dimethyltransferase RsmA	HQN47_000275,16S rRNA (adenine(1518)-N(6)/adenine(1519)-N(6))- dimethyltransferase RsmA	HQN37_000275,16S rRNA (adenine(1518)-N(6)/adenine(1519)-N(6))- dimethyltransferase RsmA
RBAM_000520,sporulation peptidase YabG	HQN47_000280,sporulation peptidase YabG	HQN37_000280,sporulation peptidase YabG
RBAM_000530,protein Veg	HQN47_000285,protein Veg	HQN37_000285,protein Veg
RBAM_000540,small, acid-soluble spore protein, alpha/beta type	HQN47_000290,alpha/beta-type small acid-soluble spore protein	HQN37_000290,alpha/beta-type small acid-soluble spore protein
RBAM_000550,4-(cytidine 5-diphospho)-2-C-methyl-D-erythritol kinase	HQN47_000295,4-(cytidine 5-diphospho)-2-C-methyl-D-erythritol kinase	HQN37_000295,4-(cytidine 5-diphospho)-2-C-methyl-D-erythritol kinase
RBAM_000560,pur operon repressor	HQN47_000300,pur operon repressor	HQN37_000300,pur operon repressor
RBAM_000570,RidA family protein	HQN47_000305,RidA family protein	HQN37_000305,RidA family protein
RBAM_000580,septation protein SpoVG	HQN47_000310,septation regulator SpoVG	HQN37_000310,septation regulator SpoVG
RBAM_000590,bifunctional UDP-N-acetylglucosamine diphosphorylase/glucosamine-1-phosphate N-acetyltransferase GlmU	HQN47_000315,bifunctional UDP-N-acetylglucosamine diphosphorylase/glucosamine-1-phosphate N-acetyltransferase GlmU	HQN37_000315,bifunctional UDP-N-acetylglucosamine diphosphorylase/glucosamine-1-phosphate N-acetyltransferase GlmU
RBAM_000600,ribose-phosphate diphosphokinase	HQN47_000320,ribose-phosphate diphosphokinase	HQN37_000320,ribose-phosphate diphosphokinase
RBAM_000610,50S ribosomal protein L25	HQN47_000325,50S ribosomal protein L25/general stress protein Ctc	HQN37_000325,50S ribosomal protein L25/general stress protein Ctc
RBAM_000620,aminoacyl-tRNA hydrolase	HQN47_000330,aminoacyl-tRNA hydrolase	HQN37_000330,aminoacyl-tRNA hydrolase
RBAM_000630,anti-sigma-F factor Fin family protein	HQN47_000335,anti-sigma-F factor Fin family protein	HQN37_000335,anti-sigma-F factor Fin family protein
RBAM_000640,transcription-repair coupling factor	HQN47_000340,transcription-repair coupling factor	HQN37_000340,transcription-repair coupling factor
RBAM_000650,stage V sporulation protein T	HQN47_000345,stage V sporulation protein T	HQN37_000345,stage V sporulation protein T
RBAM_000660,polysaccharide biosynthesis protein	HQN47_000350,polysaccharide biosynthesis protein	HQN37_000350,polysaccharide biosynthesis protein
RBAM_000670,nucleoside triphosphate pyrophosphohydrolase	HQN47_000355,nucleoside triphosphate pyrophosphohydrolase	HQN37_000355,nucleoside triphosphate pyrophosphohydrolase
RBAM_000680,RNA-binding S4 domain-containing protein	HQN47_000360,RNA-binding S4 domain-containing protein	HQN37_000360,RNA-binding S4 domain-containing protein
RBAM_000690,sporulation protein YabP	HQN47_000365,sporulation protein YabP	HQN37_000365,sporulation protein YabP
RBAM_000700,spore cortex biosynthesis protein YabQ	HQN47_000370,spore cortex biosynthesis protein YabQ	HQN37_000370,spore cortex biosynthesis protein YabQ
RBAM_000710,septum formation initiator family protein	HQN47_000375,septum formation initiator family protein	HQN37_000375,septum formation initiator family protein
RBAM_000720,RNA-binding protein S1	HQN47_000380,RNA-binding protein S1	HQN37_000380,RNA-binding protein S1
RBAM_000750,stage II sporulation protein E	HQN47_000395,stage II sporulation protein E	HQN37_000395,stage II sporulation protein E
RBAM_000760,VWA domain-containing protein	HQN47_000400,VWA domain-containing protein	HQN37_000400,VWA domain-containing protein
RBAM_000770,serine/threonine protein kinase	HQN47_000405,serine/threonine-protein kinase	HQN37_000405,serine/threonine-protein kinase
RBAM_000780,tRNA lysidine(34) synthetase TilS	HQN47_000410,tRNA lysidine(34) synthetase TilS	HQN37_000410,tRNA lysidine(34) synthetase TilS
RBAM_000790,hypoxanthine phosphoribosyltransferase	HQN47_000415,hypoxanthine phosphoribosyltransferase	HQN37_000415,hypoxanthine phosphoribosyltransferase
RBAM_000800,ATP-dependent zinc metalloprotease FtsH	HQN47_000420,ATP-dependent zinc metalloprotease FtsH	HQN37_000420,ATP-dependent zinc metalloprotease FtsH
RBAM_000810,type III pantothenate kinase	HQN47_000425,type III pantothenate kinase	HQN37_000425,type III pantothenate kinase
RBAM_000820,Hsp33 family molecular chaperone HslO	HQN47_000430,Hsp33 family molecular chaperone HslO	HQN37_000430,Hsp33 family molecular chaperone HslO
RBAM_000830,peptidylprolyl isomerase	HQN47_000435,peptidyl-prolyl cis-trans isomerase	HQN37_000435,peptidyl-prolyl cis-trans isomerase
RBAM_000840,cysteine synthase A	HQN47_000440,cysteine synthase A	HQN37_000440,cysteine synthase A
RBAM_000850,aminodeoxychorismate synthase, component I	HQN47_000445,aminodeoxychorismate synthase, component I	HQN37_000445,aminodeoxychorismate synthase, component I
RBAM_000860,aminodeoxychorismate/anthranilate synthase component II	HQN47_000450,aminodeoxychorismate/anthranilate synthase component II	HQN37_000450,aminodeoxychorismate/anthranilate synthase component II
RBAM_000870,aminodeoxychorismate lyase	HQN47_000455,aminodeoxychorismate lyase	HQN37_000455,aminodeoxychorismate lyase
RBAM_000880,dihydropteroate synthase	HQN47_000460,dihydropteroate synthase	HQN37_000460,dihydropteroate synthase
RBAM_000890,dihydroneopterin aldolase	HQN47_000465,dihydroneopterin aldolase	HQN37_000465,dihydroneopterin aldolase
RBAM_000900,2-amino-4-hydroxy-6- hydroxymethyldihydropteridine diphosphokinase	HQN47_000470,2-amino-4-hydroxy-6- hydroxymethyldihydropteridine diphosphokinase	HQN37_000470,2-amino-4-hydroxy-6- hydroxymethyldihydropteridine diphosphokinase
RBAM_38165,helix-turn-helix transcriptional regulator	HQN47_000475,helix-turn-helix transcriptional regulator	HQN37_000475,helix-turn-helix transcriptional regulator
RBAM_000910,tRNA dihydrouridine synthase DusB	HQN47_000480,tRNA dihydrouridine synthase DusB	HQN37_000480,tRNA dihydrouridine synthase DusB
RBAM_000920,lysine--tRNA ligase	HQN47_000485,lysine--tRNA ligase	HQN37_000485,lysine--tRNA ligase
RBAM_001080,CtsR family transcriptional regulator	HQN47_000565,transcriptional regulator CtsR	HQN37_000565,transcriptional regulator CtsR
RBAM_001090,hypothetical protein	HQN47_000570,UvrB/UvrC motif-containing protein	HQN37_000570,UvrB/UvrC motif-containing protein
RBAM_001100,protein arginine kinase	HQN47_000575,protein arginine kinase	HQN37_000575,protein arginine kinase
RBAM_001110,ATP-dependent Clp protease ATP-binding subunit	HQN47_000580,ATP-dependent protease ATP-binding subunit ClpC	HQN37_000580,ATP-dependent protease ATP-binding subunit ClpC
RBAM_001120,DNA repair protein RadA	HQN47_000585,DNA repair protein RadA	HQN37_000585,DNA repair protein RadA
RBAM_001130,DNA integrity scanning protein DisA	HQN47_000590,DNA integrity scanning diadenylate cyclase DisA	HQN37_000590,DNA integrity scanning diadenylate cyclase DisA
RBAM_001140,PIN/TRAM domain-containing protein	HQN47_000595,PIN/TRAM domain-containing protein	HQN37_000595,PIN/TRAM domain-containing protein
RBAM_001150,2-C-methyl-D-erythritol 4-phosphate cytidylyltransferase	HQN47_000600,2-C-methyl-D-erythritol 4-phosphate cytidylyltransferase	HQN37_000600,2-C-methyl-D-erythritol 4-phosphate cytidylyltransferase
RBAM_001160,2-C-methyl-D-erythritol 2,4-cyclodiphosphate synthase	HQN47_000605,2-C-methyl-D-erythritol 2,4-cyclodiphosphate synthase	HQN37_000605,2-C-methyl-D-erythritol 2,4-cyclodiphosphate synthase
RBAM_001170,glutamate--tRNA ligase	HQN47_000610,glutamate--tRNA ligase	HQN37_000610,glutamate--tRNA ligase
RBAM_001180,serine O-acetyltransferase	HQN47_000615,serine O-acetyltransferase	HQN37_000615,serine O-acetyltransferase
RBAM_001190,cysteine--tRNA ligase	HQN47_000620,cysteine--tRNA ligase	HQN37_000620,cysteine--tRNA ligase
RBAM_001200,ribonuclease III	HQN47_000625,Mini-ribonuclease 3	HQN37_000625,Mini-ribonuclease 3
RBAM_001210,23S rRNA (guanosine(2251)-2-O)-methyltransferase RlmB	HQN47_000630,23S rRNA (guanosine(2251)-2-O)-methyltransferase RlmB	HQN37_000630,23S rRNA (guanosine(2251)-2-O)-methyltransferase RlmB
RBAM_001220,ribosome-dependent mRNA decay endonuclease Rae1/YacP	HQN47_000635,ribosome-dependent mRNA decay endonuclease Rae1/YacP	HQN37_000635,ribosome-dependent mRNA decay endonuclease Rae1/YacP
RBAM_001230,RNA polymerase sporulation sigma factor SigH	HQN47_000640,RNA polymerase sporulation sigma factor SigH	HQN37_000640,RNA polymerase sporulation sigma factor SigH
RBAM_001240,50S ribosomal protein L33	HQN47_000645,50S ribosomal protein L33	HQN37_000645,50S ribosomal protein L33
RBAM_001250,preprotein translocase subunit SecE	HQN47_000650,preprotein translocase subunit SecE	HQN37_000650,preprotein translocase subunit SecE
RBAM_001260,transcription termination/antitermination protein NusG	HQN47_000655,transcription termination/antitermination protein NusG	HQN37_000655,transcription termination/antitermination protein NusG
RBAM_001270,50S ribosomal protein L11	HQN47_000660,50S ribosomal protein L11	HQN37_000660,50S ribosomal protein L11
RBAM_001280,50S ribosomal protein L1	HQN47_000665,50S ribosomal protein L1	HQN37_000665,50S ribosomal protein L1
RBAM_001290,50S ribosomal protein L10	HQN47_000670,50S ribosomal protein L10	HQN37_000670,50S ribosomal protein L10
RBAM_001300,50S ribosomal protein L7/L12	HQN47_000675,50S ribosomal protein L7/L12	HQN37_000675,50S ribosomal protein L7/L12
RBAM_001310,class I SAM-dependent methyltransferase	HQN47_000680,class I SAM-dependent methyltransferase	HQN37_000680,class I SAM-dependent methyltransferase
RBAM_001320,DNA-directed RNA polymerase subunit beta	HQN47_000685,DNA-directed RNA polymerase subunit beta	HQN37_000685,DNA-directed RNA polymerase subunit beta
RBAM_001330,DNA-directed RNA polymerase subunit beta	HQN47_000690,DNA-directed RNA polymerase subunit beta	HQN37_000690,DNA-directed RNA polymerase subunit beta
RBAM_001340,50S ribosomal protein L7ae-like protein	HQN47_000695,50S ribosomal protein L7ae-like protein	HQN37_000695,50S ribosomal protein L7ae-like protein
RBAM_001350,30S ribosomal protein S12	HQN47_000700,30S ribosomal protein S12	HQN37_000700,30S ribosomal protein S12
RBAM_001360,30S ribosomal protein S7	HQN47_000705,30S ribosomal protein S7	HQN37_000705,30S ribosomal protein S7
RBAM_001370,elongation factor G	HQN47_000710,elongation factor G	HQN37_000710,elongation factor G
RBAM_001380,elongation factor Tu	HQN47_000715,elongation factor Tu	HQN37_000715,elongation factor Tu
RBAM_001390,alpha/beta hydrolase	HQN47_000720,alpha/beta hydrolase	HQN37_000720,alpha/beta hydrolase
RBAM_001400,30S ribosomal protein S10	HQN47_000725,30S ribosomal protein S10	HQN37_000725,30S ribosomal protein S10
RBAM_001410,50S ribosomal protein L3	HQN47_000730,50S ribosomal protein L3	HQN37_000730,50S ribosomal protein L3
RBAM_001420,50S ribosomal protein L4	HQN47_000735,50S ribosomal protein L4	HQN37_000735,50S ribosomal protein L4
RBAM_001430,50S ribosomal protein L23	HQN47_000740,50S ribosomal protein L23	HQN37_000740,50S ribosomal protein L23
RBAM_001440,50S ribosomal protein L2	HQN47_000745,50S ribosomal protein L2	HQN37_000745,50S ribosomal protein L2
RBAM_001450,30S ribosomal protein S19	HQN47_000750,30S ribosomal protein S19	HQN37_000750,30S ribosomal protein S19
RBAM_001460,50S ribosomal protein L22	HQN47_000755,50S ribosomal protein L22	HQN37_000755,50S ribosomal protein L22
RBAM_001470,30S ribosomal protein S3	HQN47_000760,30S ribosomal protein S3	HQN37_000760,30S ribosomal protein S3
RBAM_001480,50S ribosomal protein L16	HQN47_000765,50S ribosomal protein L16	HQN37_000765,50S ribosomal protein L16
RBAM_001490,50S ribosomal protein L29	HQN47_000770,50S ribosomal protein L29	HQN37_000770,50S ribosomal protein L29
RBAM_001500,30S ribosomal protein S17	HQN47_000775,30S ribosomal protein S17	HQN37_000775,30S ribosomal protein S17
RBAM_001510,50S ribosomal protein L14	HQN47_000780,50S ribosomal protein L14	HQN37_000780,50S ribosomal protein L14
RBAM_001520,50S ribosomal protein L24	HQN47_000785,50S ribosomal protein L24	HQN37_000785,50S ribosomal protein L24
RBAM_001530,50S ribosomal protein L5	HQN47_000790,50S ribosomal protein L5	HQN37_000790,50S ribosomal protein L5
RBAM_001540,30S ribosomal protein S14	HQN47_000795,30S ribosomal protein S14	HQN37_000795,30S ribosomal protein S14
RBAM_001550,30S ribosomal protein S8	HQN47_000800,30S ribosomal protein S8	HQN37_000800,30S ribosomal protein S8
RBAM_001560,50S ribosomal protein L6	HQN47_000805,50S ribosomal protein L6	HQN37_000805,50S ribosomal protein L6
RBAM_001570,50S ribosomal protein L18	HQN47_000810,50S ribosomal protein L18	HQN37_000810,50S ribosomal protein L18
RBAM_001580,30S ribosomal protein S5	HQN47_000815,30S ribosomal protein S5	HQN37_000815,30S ribosomal protein S5
RBAM_001590,50S ribosomal protein L30	HQN47_000820,50S ribosomal protein L30	HQN37_000820,50S ribosomal protein L30
RBAM_001600,50S ribosomal protein L15	HQN47_000825,50S ribosomal protein L15	HQN37_000825,50S ribosomal protein L15
RBAM_001610,preprotein translocase subunit SecY	HQN47_000830,preprotein translocase subunit SecY	HQN37_000830,preprotein translocase subunit SecY
RBAM_001620,adenylate kinase	HQN47_000835,adenylate kinase	HQN37_000835,adenylate kinase
RBAM_001630,type I methionyl aminopeptidase	HQN47_000840,type I methionyl aminopeptidase	HQN37_000840,type I methionyl aminopeptidase
RBAM_001640,translation initiation factor IF-1	HQN47_000850,translation initiation factor IF-1	HQN37_000850,translation initiation factor IF-1
RBAM_001650,50S ribosomal protein L36	HQN47_000855,50S ribosomal protein L36	HQN37_000855,50S ribosomal protein L36
RBAM_001660,30S ribosomal protein S13	HQN47_000860,30S ribosomal protein S13	HQN37_000860,30S ribosomal protein S13
RBAM_001670,30S ribosomal protein S11	HQN47_000865,30S ribosomal protein S11	HQN37_000865,30S ribosomal protein S11
RBAM_001680,DNA-directed RNA polymerase subunit alpha	HQN47_000870,DNA-directed RNA polymerase subunit alpha	HQN37_000870,DNA-directed RNA polymerase subunit alpha
RBAM_001690,50S ribosomal protein L17	HQN47_000875,50S ribosomal protein L17	HQN37_000875,50S ribosomal protein L17
RBAM_001700,energy-coupling factor ABC transporter ATP-binding protein	HQN47_000880,energy-coupling factor ABC transporter ATP-binding protein	HQN37_000880,energy-coupling factor ABC transporter ATP-binding protein
RBAM_001710,energy-coupling factor ABC transporter ATP-binding protein	HQN47_000885,energy-coupling factor ABC transporter ATP-binding protein	HQN37_000885,energy-coupling factor ABC transporter ATP-binding protein
RBAM_001720,energy-coupling factor transporter transmembrane protein EcfT	HQN47_000890,energy-coupling factor transporter transmembrane protein EcfT	HQN37_000890,energy-coupling factor transporter transmembrane protein EcfT
RBAM_001730,tRNA pseudouridine(38-40) synthase TruA	HQN47_000895,tRNA pseudouridine(38-40) synthase TruA	HQN37_000895,tRNA pseudouridine(38-40) synthase TruA
RBAM_001740,50S ribosomal protein L13	HQN47_000900,50S ribosomal protein L13	HQN37_000900,50S ribosomal protein L13
RBAM_001750,30S ribosomal protein S9	HQN47_000905,30S ribosomal protein S9	HQN37_000905,30S ribosomal protein S9
RBAM_001760,class I SAM-dependent methyltransferase	HQN47_000910,class I SAM-dependent methyltransferase	HQN37_000910,class I SAM-dependent methyltransferase
RBAM_001770,DUF664 domain-containing protein	HQN47_000915,DinB family protein	HQN37_000915,DinB family protein
RBAM_001780,DUF2521 family protein	HQN47_000920,YbaK family protein	HQN37_000920,YbaK family protein
RBAM_001790,N-acetylmuramoyl-L-alanine amidase CwlD	HQN47_000925,N-acetylmuramoyl-L-alanine amidase CwlD	HQN37_000925,N-acetylmuramoyl-L-alanine amidase CwlD
RBAM_001800,Mrp/NBP35 family ATP-binding protein	HQN47_000930,Mrp/NBP35 family ATP-binding protein	HQN37_000930,Mrp/NBP35 family ATP-binding protein
RBAM_001810,spore gernimation protein GerD	HQN47_000935,spore gernimation protein GerD	HQN37_000935,spore gernimation protein GerD
RBAM_001820,KinB-signaling pathway activation protein	HQN47_000940,KinB-signaling pathway activation protein	HQN37_000940,KinB-signaling pathway activation protein
RBAM_001830,polysaccharide deacetylase family sporulation protein PdaB	HQN47_000945,polysaccharide deacetylase family sporulation protein PdaB	HQN37_000945,polysaccharide deacetylase family sporulation protein PdaB
RBAM_002030,MFS transporter	HQN47_001005,MFS transporter	HQN37_001005,MFS transporter
RBAM_002040,aspartate aminotransferase family protein	HQN47_001010,aspartate aminotransferase family protein	HQN37_001010,aspartate aminotransferase family protein
RBAM_002050,hypothetical protein	HQN47_001015,hypothetical protein	HQN37_001015,hypothetical protein
RBAM_002060,zinc-binding dehydrogenase	HQN47_001020,alcohol dehydrogenase catalytic domain-containing protein	HQN37_001020,alcohol dehydrogenase catalytic domain-containing protein
RBAM_002070,SulP family inorganic anion transporter	HQN47_001025,SulP family inorganic anion transporter	HQN37_001025,SulP family inorganic anion transporter
RBAM_002080,bile acid:sodium symporter family protein	HQN47_001030,bile acid:sodium symporter family protein	HQN37_001030,bile acid:sodium symporter family protein
RBAM_002090,alpha/beta hydrolase	HQN47_001035,alpha/beta hydrolase	HQN37_001035,alpha/beta hydrolase
RBAM_002100,iron ABC transporter permease	HQN47_001040,iron ABC transporter permease FeuC	HQN37_001040,iron ABC transporter permease FeuC
RBAM_002110,iron ABC transporter permease	HQN47_001045,iron ABC transporter permease	HQN37_001045,iron ABC transporter permease
RBAM_002120,iron-uptake system-binding protein	HQN47_001050,ABC transporter substrate-binding protein	HQN37_001050,ABC transporter substrate-binding protein
RBAM_002130,AraC family transcriptional regulator	HQN47_001055,AraC family transcriptional regulator	HQN37_001055,AraC family transcriptional regulator
RBAM_002140,DUF1343 domain-containing protein	HQN47_001060,DUF1343 domain-containing protein	HQN37_001060,DUF1343 domain-containing protein
RBAM_002150,hypothetical protein	HQN47_001065,glycoside hydrolase family 3 protein	HQN37_001065,glycoside hydrolase family 3 protein
RBAM_002160,penicillin binding protein PBP4B	HQN47_001070,penicillin binding protein PBP4B	HQN37_001070,penicillin binding protein PBP4B
RBAM_002170,PTS sugar transporter subunit IIC	HQN47_001075,PTS transporter subunit EIIC	HQN37_001075,PTS transporter subunit EIIC
RBAM_002180,N-acetylmuramic acid 6-phosphate etherase	HQN47_001080,N-acetylmuramic acid 6-phosphate etherase	HQN37_001080,N-acetylmuramic acid 6-phosphate etherase
RBAM_002190,GNAT family N-acetyltransferase	HQN47_001085,GNAT family N-acetyltransferase	HQN37_001085,GNAT family N-acetyltransferase
RBAM_002200,DUF523 domain-containing protein	HQN47_001090,DUF523 domain-containing protein	HQN37_001090,DUF523 domain-containing protein
RBAM_002260,RNA polymerase sigma factor SigW	HQN47_001120,RNA polymerase sigma factor SigW	HQN37_001120,RNA polymerase sigma factor SigW
RBAM_002270,anti-sigma-W factor RsiW	HQN47_001125,anti-sigma-W factor RsiW	HQN37_001125,anti-sigma-W factor RsiW
RBAM_002280,TIGR00159 family protein	HQN47_001130,diadenylate cyclase CdaA	HQN37_001130,diadenylate cyclase CdaA
RBAM_002290,YbbR-like domain-containing protein	HQN47_001135,YbbR-like domain-containing protein	HQN37_001135,YbbR-like domain-containing protein
RBAM_002300,phosphoglucosamine mutase	HQN47_001140,phosphoglucosamine mutase	HQN37_001140,phosphoglucosamine mutase
RBAM_002320,glutamine--fructose-6-phosphate transaminase (isomerizing)	HQN47_001145,glutamine--fructose-6-phosphate transaminase (isomerizing)	HQN37_001145,glutamine--fructose-6-phosphate transaminase (isomerizing)
RBAM_002330,ABC transporter ATP-binding protein	HQN47_001150,ABC transporter ATP-binding protein	HQN37_001150,ABC transporter ATP-binding protein
RBAM_002340,ABC-2 transporter permease	HQN47_001155,ABC-2 transporter permease	HQN37_001155,ABC-2 transporter permease
RBAM_38195,hypothetical protein	HQN47_001165,hypothetical protein	HQN37_001165,hypothetical protein
RBAM_002380,response regulator transcription factor	HQN47_001170,response regulator transcription factor	HQN37_001170,response regulator transcription factor
RBAM_002390,HAMP domain-containing histidine kinase	HQN47_001175,sensor histidine kinase	HQN37_001175,sensor histidine kinase
RBAM_38200,hypothetical protein	HQN47_001180,hypothetical protein	HQN37_001180,hypothetical protein
RBAM_002400,ABC transporter ATP-binding protein	HQN47_001185,ABC transporter ATP-binding protein	HQN37_001185,ABC transporter ATP-binding protein
RBAM_002410,ABC transporter permease	HQN47_001190,FtsX-like permease family protein	HQN37_001190,FtsX-like permease family protein
RBAM_002430,aldo/keto reductase	HQN47_001205,aldo/keto reductase	HQN37_001205,aldo/keto reductase
RBAM_002440,LrgB family protein	HQN47_001210,LrgB family protein	HQN37_001210,LrgB family protein
RBAM_38210,CidA/LrgA family holin-like protein	HQN47_001215,CidA/LrgA family holin-like protein	HQN37_001215,CidA/LrgA family holin-like protein
RBAM_002450,MarR family transcriptional regulator	HQN47_001220,MarR family transcriptional regulator	HQN37_001220,MarR family transcriptional regulator
RBAM_002460,amino acid permease	HQN47_001225,amino acid permease	HQN37_001225,amino acid permease
RBAM_002470,noncanonical pyrimidine nucleotidase, YjjG family	HQN47_001230,YjjG family noncanonical pyrimidine nucleotidase	HQN37_001230,YjjG family noncanonical pyrimidine nucleotidase
RBAM_002480,sensor histidine kinase	HQN47_001235,sensor histidine kinase	HQN37_001235,sensor histidine kinase
RBAM_002490,response regulator transcription factor	HQN47_001245,response regulator transcription factor	HQN37_001245,response regulator transcription factor
RBAM_002500,ABC transporter ATP-binding protein	HQN47_001250,ABC transporter ATP-binding protein	HQN37_001250,ABC transporter ATP-binding protein
RBAM_002510,ABC transporter permease	HQN47_001255,ABC transporter permease	HQN37_001255,ABC transporter permease
RBAM_002520,ABC transporter permease	HQN47_001260,ABC transporter permease	HQN37_001260,ABC transporter permease
RBAM_002530,hypothetical protein	HQN47_001265,hypothetical protein	HQN37_001265,hypothetical protein
RBAM_002540,DUF4879 domain-containing protein	HQN47_001270,YolA family protein	HQN37_001270,YolA family protein
RBAM_002550,sporulation protein	HQN47_001275,sigma-G-dependent sporulation-specific acid-soluble spore protein CsgA	HQN37_001275,sigma-G-dependent sporulation-specific acid-soluble spore protein CsgA
RBAM_002560,DUF308 domain-containing protein	HQN47_001280,DUF308 domain-containing protein	HQN37_001280,DUF308 domain-containing protein
RBAM_002570,hypothetical protein	HQN47_001285,hypothetical protein	HQN37_001285,hypothetical protein
RBAM_002580,APC family permease	HQN47_001290,APC family permease	HQN37_001290,APC family permease
RBAM_002590,hypothetical protein	HQN47_001295,hypothetical protein	HQN37_001295,hypothetical protein
RBAM_38215,DUF2651 domain-containing protein	HQN47_001300,YbeF family protein	HQN37_001300,YbeF family protein
RBAM_002600,glycerophosphodiester phosphodiesterase	HQN47_001305,glycerophosphodiester phosphodiesterase	HQN37_001305,glycerophosphodiester phosphodiesterase
RBAM_002610,glycerol-3-phosphate transporter	HQN47_001310,glycerol-3-phosphate transporter	HQN37_001310,glycerol-3-phosphate transporter
RBAM_002620,DUF2651 domain-containing protein	HQN47_001315,YbeF family protein	HQN37_001315,YbeF family protein
RBAM_002630,4-hydroxyphenylacetate 3-monooxygenase, oxygenase component	HQN47_001320,4-hydroxyphenylacetate 3-monooxygenase, oxygenase component	HQN37_001320,4-hydroxyphenylacetate 3-monooxygenase, oxygenase component
RBAM_002640,hypothetical protein	HQN47_001325,hypothetical protein	HQN37_001325,hypothetical protein
RBAM_002650,DUF1906 domain-containing protein	HQN47_001330,DUF1906 domain-containing protein	HQN37_001330,DUF1906 domain-containing protein
RBAM_002660,hypothetical protein	HQN47_001335,hypothetical protein	HQN37_001335,hypothetical protein
RBAM_002670,helix-turn-helix domain-containing protein	HQN47_001340,helix-turn-helix domain-containing protein	HQN37_001340,helix-turn-helix domain-containing protein
RBAM_002680,iron-containing alcohol dehydrogenase family protein	HQN47_001345,iron-containing alcohol dehydrogenase family protein	HQN37_001345,iron-containing alcohol dehydrogenase family protein
RBAM_002690,phosphoribosylglycinamide formyltransferase 2	HQN47_001350,phosphoribosylglycinamide formyltransferase 2	HQN37_001350,phosphoribosylglycinamide formyltransferase 2
RBAM_002700,CDP-diacylglycerol--serine O-phosphatidyltransferase	HQN47_001355,CDP-diacylglycerol--serine O-phosphatidyltransferase	HQN37_001355,CDP-diacylglycerol--serine O-phosphatidyltransferase
RBAM_002710,DedA family protein	HQN47_001360,DedA family protein	HQN37_001360,DedA family protein
RBAM_002720,phosphatidylserine decarboxylase	HQN47_001365,phosphatidylserine decarboxylase	HQN37_001365,phosphatidylserine decarboxylase
RBAM_002730,hypothetical protein	HQN47_001370,hypothetical protein	HQN37_001370,hypothetical protein
RBAM_002740,rhodanese-related sulfurtransferase	HQN47_001375,rhodanese-related sulfurtransferase	HQN37_001375,rhodanese-related sulfurtransferase
RBAM_002750,cation:dicarboxylase symporter family transporter	HQN47_001380,glutamate-aspartate/proton symporter GltP	HQN37_001380,glutamate-aspartate/proton symporter GltP
RBAM_002760,branched-chain amino acid aminotransferase	HQN47_001385,branched-chain amino acid aminotransferase	HQN37_001385,branched-chain amino acid aminotransferase
RBAM_002770,amino acid permease	HQN47_001390,amino acid permease	HQN37_001390,amino acid permease
RBAM_002780,homocysteine S-methyltransferase	HQN47_001395,homocysteine S-methyltransferase	HQN37_001395,homocysteine S-methyltransferase
RBAM_002790,alanine:cation symporter family protein	HQN47_001400,alanine:cation symporter family protein	HQN37_001400,alanine:cation symporter family protein
RBAM_002800,glutaminase	HQN47_001405,glutaminase	HQN37_001405,glutaminase
RBAM_002810,sensor histidine kinase	HQN47_001410,sensor histidine kinase	HQN37_001410,sensor histidine kinase
RBAM_002820,response regulator	HQN47_001415,DNA-binding domain-containing protein	HQN37_001415,DNA-binding domain-containing protein
RBAM_002840,tryptophan RNA-binding attenuation protein	HQN47_001425,tryptophan RNA-binding attenuation protein	HQN37_001425,tryptophan RNA-binding attenuation protein
RBAM_002860,cation transporter	HQN47_001435,cation diffusion facilitator family transporter	HQN37_001435,cation diffusion facilitator family transporter
RBAM_002870,nitroreductase family protein	HQN47_001440,nitroreductase family protein	HQN37_001440,nitroreductase family protein
RBAM_002880,ring-cleaving dioxygenase	HQN47_001445,ring-cleaving dioxygenase	HQN37_001445,ring-cleaving dioxygenase
RBAM_002890,DoxX family protein	HQN47_001450,DoxX family protein	HQN37_001450,DoxX family protein
RBAM_002900,thioredoxin family protein	HQN47_001455,thioredoxin family protein	HQN37_001455,thioredoxin family protein
RBAM_002910,DUF2512 family protein	HQN47_001460,YndM family protein	HQN37_001460,YndM family protein
RBAM_002920,cell wall hydrolase	HQN47_001465,cell wall hydrolase	HQN37_001465,cell wall hydrolase
RBAM_002930,alkaline phosphatase	HQN47_001470,alkaline phosphatase	HQN37_001470,alkaline phosphatase
RBAM_002940,twin-arginine translocase TatA/TatE family subunit	HQN47_001475,twin-arginine translocase TatA/TatE family subunit	HQN37_001475,twin-arginine translocase TatA/TatE family subunit
RBAM_002950,twin-arginine translocase subunit TatC	HQN47_001480,twin-arginine translocase subunit TatC	HQN37_001480,twin-arginine translocase subunit TatC
RBAM_002960,pyroglutamyl-peptidase I	HQN47_001485,pyroglutamyl-peptidase I	HQN37_001485,pyroglutamyl-peptidase I
RBAM_002970,aminotransferase class V-fold PLP-dependent enzyme	HQN47_001490,aminotransferase class V-fold PLP-dependent enzyme	HQN37_001490,aminotransferase class V-fold PLP-dependent enzyme
RBAM_002980,lincomycin efflux MFS transporter Lmr(B)	HQN47_001495,lincomycin efflux MFS transporter Lmr(B)	HQN37_001495,lincomycin efflux MFS transporter Lmr(B)
RBAM_002990,TetR/AcrR family transcriptional regulator	HQN47_001500,TetR/AcrR family transcriptional regulator	HQN37_001500,TetR/AcrR family transcriptional regulator
RBAM_003000,type II asparaginase	HQN47_001505,type II asparaginase	HQN37_001505,type II asparaginase
RBAM_003010,triacylglycerol lipase	HQN47_001510,triacylglycerol lipase	HQN37_001510,triacylglycerol lipase
RBAM_003020,hypothetical protein	HQN47_001515,SEC-C domain-containing protein	HQN37_001515,SEC-C domain-containing protein
RBAM_003030,aldo/keto reductase	HQN47_001520,aldo/keto reductase	HQN37_001520,aldo/keto reductase
RBAM_003040,DUF5105 domain-containing protein	HQN47_001525,DUF4352 domain-containing protein	HQN37_001525,DUF4352 domain-containing protein
RBAM_003050,DUF4901 domain-containing protein	HQN47_001530,DUF4901 domain-containing protein	HQN37_001530,DUF4901 domain-containing protein
RBAM_003060,DUF4901 domain-containing protein	HQN47_001535,DUF4901 domain-containing protein	HQN37_001535,DUF4901 domain-containing protein
RBAM_003070,M15 family metallopeptidase	HQN47_001540,M15 family metallopeptidase	HQN37_001540,M15 family metallopeptidase
RBAM_003080,tetratricopeptide repeat protein	HQN47_001545,tetratricopeptide repeat protein	HQN37_001545,tetratricopeptide repeat protein
RBAM_003090,glucose 1-dehydrogenase	HQN47_001550,glucose 1-dehydrogenase	HQN37_001550,glucose 1-dehydrogenase
RBAM_003100,alpha-glucosidase	HQN47_001555,alpha-glucosidase	HQN37_001555,alpha-glucosidase
RBAM_003110,zinc ABC transporter substrate-binding protein	HQN47_001560,metal ABC transporter substrate-binding protein	HQN37_001560,metal ABC transporter substrate-binding protein
RBAM_003120,metal ABC transporter ATP-binding protein	HQN47_001565,metal ABC transporter ATP-binding protein	HQN37_001565,metal ABC transporter ATP-binding protein
RBAM_003130,metal ABC transporter permease	HQN47_001570,metal ABC transporter permease	HQN37_001570,metal ABC transporter permease
RBAM_003140,LLM class flavin-dependent oxidoreductase	HQN47_001575,LLM class flavin-dependent oxidoreductase	HQN37_001575,LLM class flavin-dependent oxidoreductase
RBAM_003150,TerD family protein	HQN47_001580,TerD family protein	HQN37_001580,TerD family protein
RBAM_003160,TerD family protein	HQN47_001585,TerD family protein	HQN37_001585,TerD family protein
RBAM_003170,TerD family protein	HQN47_001590,TerD family protein	HQN37_001590,TerD family protein
RBAM_003180,TerC family protein	HQN47_001595,TerC family protein	HQN37_001595,TerC family protein
RBAM_003190,hypothetical protein	HQN47_001600,YceG family protein	HQN37_001600,YceG family protein
RBAM_003200,toxic anion resistance protein	HQN47_001605,toxic anion resistance protein	HQN37_001605,toxic anion resistance protein
RBAM_003210,MFS transporter	HQN47_001610,MFS transporter	HQN37_001610,MFS transporter
RBAM_003220,glycine betaine/L-proline ABC transporter ATP-binding protein	HQN47_001615,glycine/proline betaine ABC transporter ATP-binding protein OpuAA	HQN37_001615,glycine/proline betaine ABC transporter ATP-binding protein OpuAA
RBAM_003230,proline/glycine betaine ABC transporter permease	HQN47_001620,glycine/proline betaine ABC transporter permease subunit OpuAB	HQN37_001620,glycine/proline betaine ABC transporter permease subunit OpuAB
RBAM_003240,glycine/betaine ABC transporter	HQN47_001625,glycine/betaine ABC transporter	HQN37_001625,glycine/betaine ABC transporter
RBAM_003250,amidohydrolase	HQN47_001630,M20 peptidase aminoacylase family protein	HQN37_001630,M20 peptidase aminoacylase family protein
RBAM_003260,YfcC family protein	HQN47_001635,YfcC family protein	HQN37_001635,YfcC family protein
RBAM_003270,hypothetical protein	HQN47_001640,hypothetical protein	HQN37_001640,hypothetical protein
RBAM_003280,starch-binding protein	HQN47_001645,starch-binding protein	HQN37_001645,starch-binding protein
RBAM_003290,L-lactate dehydrogenase	HQN47_001650,L-lactate dehydrogenase	HQN37_001650,L-lactate dehydrogenase
RBAM_003300,MFS transporter	HQN47_001655,MFS transporter	HQN37_001655,MFS transporter
RBAM_003310,MarR family transcriptional regulator	HQN47_001660,MarR family transcriptional regulator	HQN37_001660,MarR family transcriptional regulator
RBAM_003320,amino acid transporter	HQN47_001665,LysE family translocator	HQN37_001665,LysE family translocator
RBAM_003330,hypothetical protein	HQN47_001670,YqcI/YcgG family protein	HQN37_001670,YqcI/YcgG family protein
RBAM_003340,amino acid permease	HQN47_001675,amino acid permease	HQN37_001675,amino acid permease
RBAM_003350,DUF1989 domain-containing protein	HQN47_001680,DUF1989 domain-containing protein	HQN37_001680,DUF1989 domain-containing protein
RBAM_003360,ammonia-dependent NAD(+) synthetase	HQN47_001685,ammonia-dependent NAD(+) synthetase	HQN37_001685,ammonia-dependent NAD(+) synthetase
RBAM_003370,antimicrobial peptide, Lci	HQN47_001690,antimicrobial peptide LCI	HQN37_001690,antimicrobial peptide LCI
RBAM_003380,tunicamycin resistance protein	HQN47_001695,tunicamycin resistance ATP-binding TmrB	HQN37_001695,tunicamycin resistance ATP-binding TmrB
RBAM_003390,sugar phosphate isomerase/epimerase	HQN47_001700,sugar phosphate isomerase/epimerase	HQN37_001700,sugar phosphate isomerase/epimerase
RBAM_003400,MFS transporter	HQN47_001705,MFS transporter	HQN37_001705,MFS transporter
RBAM_003410,shikimate kinase	HQN47_001710,shikimate kinase	HQN37_001710,shikimate kinase
RBAM_003420,acetylxylan esterase	HQN47_001715,cephalosporin C deacetylase	HQN37_001715,cephalosporin C deacetylase
RBAM_003430,nucleotidyltransferase domain-containing protein	HQN47_001720,nucleotidyltransferase domain-containing protein	HQN37_001720,nucleotidyltransferase domain-containing protein
RBAM_003440,proline dehydrogenase	HQN47_001725,proline dehydrogenase	HQN37_001725,proline dehydrogenase
RBAM_003450,L-glutamate gamma-semialdehyde dehydrogenase	HQN47_001730,L-glutamate gamma-semialdehyde dehydrogenase	HQN37_001730,L-glutamate gamma-semialdehyde dehydrogenase
RBAM_003460,sodium/proline symporter PutP	HQN47_001735,sodium/proline symporter PutP	HQN37_001735,sodium/proline symporter PutP
RBAM_003470,PucR family transcriptional regulator	HQN47_001740,PucR family transcriptional regulator	HQN37_001740,PucR family transcriptional regulator
RBAM_003480,NAD(P)/FAD-dependent oxidoreductase	HQN47_001745,NAD(P)/FAD-dependent oxidoreductase	HQN37_001745,NAD(P)/FAD-dependent oxidoreductase
RBAM_003490,uroporphyrinogen-III C-methyltransferase	HQN47_001750,uroporphyrinogen-III C-methyltransferase	HQN37_001750,uroporphyrinogen-III C-methyltransferase
RBAM_003500,nitrite reductase small subunit NirD	HQN47_001755,nitrite reductase small subunit NirD	HQN37_001755,nitrite reductase small subunit NirD
RBAM_003510,nitrite reductase large subunit	HQN47_001760,NADPH-nitrite reductase	HQN37_001760,NADPH-nitrite reductase
RBAM_003520,nitrite reductase	HQN47_001765,nitrate reductase	HQN37_001765,nitrate reductase
RBAM_003530,NAD(P)/FAD-dependent oxidoreductase	HQN47_001770,nitrite reductase large subunit NirB	HQN37_001770,nitrite reductase large subunit NirB
RBAM_003540,NarK/NasA family nitrate transporter	HQN47_001775,NarK/NasA family nitrate transporter	HQN37_001775,NarK/NasA family nitrate transporter
RBAM_003550,GTP-binding protein	HQN47_001780,GTP-binding protein	HQN37_001780,GTP-binding protein
RBAM_003560,glutathione-dependent formaldehyde dehydrogenase	HQN47_001785,glutathione-dependent formaldehyde dehydrogenase	HQN37_001785,glutathione-dependent formaldehyde dehydrogenase
RBAM_003570,RDD family protein	HQN47_001790,RDD family protein	HQN37_001790,RDD family protein
RBAM_003580,DUF2680 domain-containing protein	HQN47_001795,YckD family protein	HQN37_001795,YckD family protein
RBAM_003590,glycosyl hydrolase family protein	HQN47_001800,family 1 glycosylhydrolase	HQN37_001800,family 1 glycosylhydrolase
RBAM_003600,peptidase S24	HQN47_001805,competence protein ComJ	HQN37_001805,competence protein ComJ
RBAM_003610,sporulation protein	HQN47_001810,sporulation protein	HQN37_001810,sporulation protein
RBAM_003620,6-phospho-3-hexuloisomerase	HQN47_001815,6-phospho-3-hexuloisomerase	HQN37_001815,6-phospho-3-hexuloisomerase
RBAM_003630,3-hexulose-6-phosphate synthase	HQN47_001820,3-hexulose-6-phosphate synthase	HQN37_001820,3-hexulose-6-phosphate synthase
RBAM_003640,helix-turn-helix transcriptional regulator	HQN47_001825,helix-turn-helix transcriptional regulator	HQN37_001825,helix-turn-helix transcriptional regulator
RBAM_003650,surfactin non-ribosomal peptide synthetase SrfAA	HQN47_001830,surfactin non-ribosomal peptide synthetase SrfAA	HQN37_001830,surfactin non-ribosomal peptide synthetase SrfAA
RBAM_003680,surfactin non-ribosomal peptide synthetase SrfAC	HQN47_001855,surfactin non-ribosomal peptide synthetase SrfAC	HQN37_001855,surfactin non-ribosomal peptide synthetase SrfAC
RBAM_003690,surfactin biosynthesis thioesterase SrfAD	HQN47_001860,surfactin biosynthesis thioesterase SrfAD	HQN37_001860,surfactin biosynthesis thioesterase SrfAD
RBAM_003700,aminotransferase class I/II-fold pyridoxal phosphate-dependent enzyme	HQN47_001865,aminotransferase class I/II-fold pyridoxal phosphate-dependent enzyme	HQN37_001865,aminotransferase class I/II-fold pyridoxal phosphate-dependent enzyme
RBAM_003710,YcxB family protein	HQN47_001870,YcxB family protein	HQN37_001870,YcxB family protein
RBAM_003720,EamA family transporter	HQN47_001875,DMT family transporter	HQN37_001875,DMT family transporter
RBAM_003730,PLP-dependent aminotransferase family protein	HQN47_001880,PLP-dependent aminotransferase family protein	HQN37_001880,PLP-dependent aminotransferase family protein
RBAM_003740,4-phosphopantetheinyl transferase superfamily protein	HQN47_001885,4-phosphopantetheinyl transferase superfamily protein	HQN37_001885,4-phosphopantetheinyl transferase superfamily protein
RBAM_003750,YitT family protein	HQN47_001890,YitT family protein	HQN37_001890,YitT family protein
RBAM_003760,amino acid ABC transporter ATP-binding protein	HQN47_001895,cystine ABC transporter ATP-binding protein TcyC	HQN37_001895,cystine ABC transporter ATP-binding protein TcyC
RBAM_003770,amino acid ABC transporter permease	HQN47_001900,amino acid ABC transporter permease	HQN37_001900,amino acid ABC transporter permease
RBAM_003780,amino acid ABC transporter substrate-binding protein	HQN47_001905,cystine ABC transporter substrate-binding lipoprotein TcyA	HQN37_001905,cystine ABC transporter substrate-binding lipoprotein TcyA
RBAM_003790,LysR family transcriptional regulator	HQN47_001910,LysR family transcriptional regulator	HQN37_001910,LysR family transcriptional regulator
RBAM_003800,UbiX family flavin prenyltransferase	HQN47_001915,UbiX family flavin prenyltransferase	HQN37_001915,UbiX family flavin prenyltransferase
RBAM_003810,UbiD family decarboxylase	HQN47_001920,phenolic acid decarboxylase BsdC	HQN37_001920,phenolic acid decarboxylase BsdC
RBAM_003820,hypothetical protein	HQN47_001925,hypothetical protein	HQN37_001925,hypothetical protein
RBAM_003830,pyridoxamine 5-phosphate oxidase family protein	HQN47_001930,pyridoxamine 5-phosphate oxidase family protein	HQN37_001930,pyridoxamine 5-phosphate oxidase family protein
RBAM_003840,peptide MFS transporter	HQN47_001935,peptide MFS transporter	HQN37_001935,peptide MFS transporter
RBAM_003850,hypothetical protein	HQN47_001940,right-handed parallel beta-helix repeat-containing protein	HQN37_001940,right-handed parallel beta-helix repeat-containing protein
RBAM_003860,hypothetical protein	HQN47_001945,hypothetical protein	HQN37_001945,hypothetical protein
RBAM_003870,spore germination protein	HQN47_001950,spore germination protein	HQN37_001950,spore germination protein
RBAM_003880,Ger(x)C family spore germination protein	HQN47_001955,Ger(x)C family spore germination protein	HQN37_001955,Ger(x)C family spore germination protein
RBAM_003890,spore gernimation protein KB	HQN47_001960,spore germination protein	HQN37_001960,spore germination protein
RBAM_003900,LLM class flavin-dependent oxidoreductase	HQN47_001965,LLM class flavin-dependent oxidoreductase	HQN37_001965,LLM class flavin-dependent oxidoreductase
RBAM_003910,GNAT family N-acetyltransferase	HQN47_001970,GNAT family N-acetyltransferase	HQN37_001970,GNAT family N-acetyltransferase
RBAM_003920,amino acid ABC transporter substrate-binding protein	HQN47_001975,amino acid ABC transporter substrate-binding protein	HQN37_001975,amino acid ABC transporter substrate-binding protein
RBAM_003930,amino acid ABC transporter permease	HQN47_001980,amino acid ABC transporter permease	HQN37_001980,amino acid ABC transporter permease
RBAM_003940,amino acid ABC transporter ATP-binding protein	HQN47_001985,amino acid ABC transporter ATP-binding protein	HQN37_001985,amino acid ABC transporter ATP-binding protein
RBAM_003950,amidohydrolase	HQN47_001990,M20 peptidase aminoacylase family protein	HQN37_001990,M20 peptidase aminoacylase family protein
RBAM_003960,MmgE/PrpD family protein	HQN47_001995,MmgE/PrpD family protein	HQN37_001995,MmgE/PrpD family protein
RBAM_003970,ABC transporter ATP-binding protein	HQN47_002000,ABC transporter ATP-binding protein	HQN37_002000,ABC transporter ATP-binding protein
RBAM_003980,ABC transporter permease	HQN47_002005,ABC transporter permease	HQN37_002005,ABC transporter permease
RBAM_003990,response regulator transcription factor	HQN47_002010,response regulator transcription factor	HQN37_002010,response regulator transcription factor
RBAM_004000,HAMP domain-containing histidine kinase	HQN47_002015,HAMP domain-containing histidine kinase	HQN37_002015,HAMP domain-containing histidine kinase
RBAM_004010,tetratricopeptide repeat protein	HQN47_002020,tetratricopeptide repeat protein	HQN37_002020,tetratricopeptide repeat protein
RBAM_004020,phosphatase	HQN47_002025,PhrC/PhrF family phosphatase-inhibitory pheromone	HQN37_002025,PhrC/PhrF family phosphatase-inhibitory pheromone
RBAM_004030,YjcZ family sporulation protein	HQN47_002030,YjcZ family sporulation protein	HQN37_002030,YjcZ family sporulation protein
RBAM_004040,aspartate kinase	HQN47_002035,aspartate kinase	HQN37_002035,aspartate kinase
RBAM_004050,ABC transporter permease	HQN47_002040,ABC transporter permease	HQN37_002040,ABC transporter permease
RBAM_004060,iron chelate uptake ABC transporter family permease subunit	HQN47_002045,iron chelate uptake ABC transporter family permease subunit	HQN37_002045,iron chelate uptake ABC transporter family permease subunit
RBAM_004070,ABC transporter ATP-binding protein	HQN47_002050,ABC transporter ATP-binding protein	HQN37_002050,ABC transporter ATP-binding protein
RBAM_004080,siderophore ABC transporter substrate-binding protein	HQN47_002055,siderophore ABC transporter substrate-binding protein	HQN37_002055,siderophore ABC transporter substrate-binding protein
RBAM_004090,multidrug efflux MFS transporter	HQN47_002060,DHA2 family efflux MFS transporter permease subunit	HQN37_002060,DHA2 family efflux MFS transporter permease subunit
RBAM_004100,TetR/AcrR family transcriptional regulator	HQN47_002065,TetR/AcrR family transcriptional regulator	HQN37_002065,TetR/AcrR family transcriptional regulator
RBAM_004110,oxygen-insensitive NADPH nitroreductase	HQN47_002070,oxygen-insensitive NADPH nitroreductase	HQN37_002070,oxygen-insensitive NADPH nitroreductase
RBAM_004120,antibiotic biosynthesis monooxygenase	HQN47_002075,antibiotic biosynthesis monooxygenase	HQN37_002075,antibiotic biosynthesis monooxygenase
RBAM_004130,helix-turn-helix transcriptional regulator	HQN47_002080,ArsR family transcriptional regulator	HQN37_002080,ArsR family transcriptional regulator
RBAM_004140,PLP-dependent aminotransferase family protein	HQN47_002085,PLP-dependent aminotransferase family protein	HQN37_002085,PLP-dependent aminotransferase family protein
RBAM_004150,4-aminobutyrate--2-oxoglutarate transaminase	HQN47_002090,4-aminobutyrate--2-oxoglutarate transaminase	HQN37_002090,4-aminobutyrate--2-oxoglutarate transaminase
RBAM_004160,NAD-dependent succinate-semialdehyde dehydrogenase	HQN47_002095,succinate-semialdehyde dehydrogenase	HQN37_002095,succinate-semialdehyde dehydrogenase
RBAM_004170,glucose transporter GlcU	HQN47_002100,GRP family sugar transporter	HQN37_002100,GRP family sugar transporter
RBAM_004180,glucose 1-dehydrogenase	HQN47_002105,glucose 1-dehydrogenase	HQN37_002105,glucose 1-dehydrogenase
RBAM_004190,DUF1775 domain-containing protein	HQN47_002110,DUF1775 domain-containing protein	HQN37_002110,DUF1775 domain-containing protein
RBAM_004200,copper transporter	HQN47_002115,copper resistance CopC/CopD family protein	HQN37_002115,copper resistance CopC/CopD family protein
RBAM_004210,DeoR/GlpR transcriptional regulator	HQN47_002120,DeoR family transcriptional regulator	HQN37_002120,DeoR family transcriptional regulator
RBAM_004220,hypothetical protein	HQN47_002125,hypothetical protein	HQN37_002125,hypothetical protein
RBAM_004230,PTS mannitol transporter subunit IICB	HQN47_002130,PTS mannitol transporter subunit IICB	HQN37_002130,PTS mannitol transporter subunit IICB
RBAM_004240,PTS mannitol transporter subunit IIA	HQN47_002135,PTS sugar transporter subunit IIA	HQN37_002135,PTS sugar transporter subunit IIA
RBAM_004250,mannitol-1-phosphate 5-dehydrogenase	HQN47_002140,mannitol-1-phosphate 5-dehydrogenase	HQN37_002140,mannitol-1-phosphate 5-dehydrogenase
RBAM_004260,beta-hydroxyacyl-ACP dehydratase	HQN47_002145,beta-hydroxyacyl-ACP dehydratase	HQN37_002145,beta-hydroxyacyl-ACP dehydratase
RBAM_38235,hypothetical protein	HQN47_002150,hypothetical protein	HQN37_002150,hypothetical protein
RBAM_004270,HAD family phosphatase	HQN47_002155,Cof-type HAD-IIB family hydrolase	HQN37_002155,Cof-type HAD-IIB family hydrolase
RBAM_004280,LamB/YcsF family protein	HQN47_002160,LamB/YcsF family protein	HQN37_002160,LamB/YcsF family protein
RBAM_004290,divalent metal cation transporter	HQN47_002165,divalent metal cation transporter	HQN37_002165,divalent metal cation transporter
RBAM_004300,putative hydro-lyase	HQN47_002170,putative hydro-lyase	HQN37_002170,putative hydro-lyase
RBAM_004310,5-oxoprolinase subunit PxpB	HQN47_002175,5-oxoprolinase subunit PxpB	HQN37_002175,5-oxoprolinase subunit PxpB
RBAM_004320,biotin-dependent carboxyltransferase family protein	HQN47_002180,biotin-dependent carboxyltransferase family protein	HQN37_002180,biotin-dependent carboxyltransferase family protein
RBAM_004330,IclR family transcriptional regulator	HQN47_002185,IclR family transcriptional regulator	HQN37_002185,IclR family transcriptional regulator
RBAM_004340,spore gernimation protein	HQN47_002190,GDSL-type esterase/lipase family protein	HQN37_002190,GDSL-type esterase/lipase family protein
RBAM_004350,DUF3953 domain-containing protein	HQN47_002195,YczI family protein	HQN37_002195,YczI family protein
RBAM_004360,antibiotic biosynthesis monooxygenase	HQN47_002200,antibiotic biosynthesis monooxygenase	HQN37_002200,antibiotic biosynthesis monooxygenase
RBAM_004370,penicillin-binding transpeptidase domain-containing protein	HQN47_002205,penicillin-binding transpeptidase domain-containing protein	HQN37_002205,penicillin-binding transpeptidase domain-containing protein
RBAM_004380,aldo/keto reductase family oxidoreductase	HQN47_002210,aldo/keto reductase family oxidoreductase	HQN37_002210,aldo/keto reductase family oxidoreductase
RBAM_004390,transcription antiterminator	HQN47_002215,transcription antiterminator	HQN37_002215,transcription antiterminator
RBAM_004400,acyl--CoA ligase	HQN47_002220,acyl--CoA ligase	HQN37_002220,acyl--CoA ligase
RBAM_004410,SDR family oxidoreductase	HQN47_002225,SDR family oxidoreductase	HQN37_002225,SDR family oxidoreductase
RBAM_004420,D-lyxose/D-mannose family sugar isomerase	HQN47_002230,D-lyxose/D-mannose family sugar isomerase	HQN37_002230,D-lyxose/D-mannose family sugar isomerase
RBAM_004430,GNAT family N-acetyltransferase	HQN47_002235,GNAT family N-acetyltransferase	HQN37_002235,GNAT family N-acetyltransferase
RBAM_004440,general stress protein	HQN47_002240,pyridoxamine 5-phosphate oxidase family protein	HQN37_002240,pyridoxamine 5-phosphate oxidase family protein
RBAM_004450,DUF2837 family protein	HQN47_002245,lipid II flippase Amj family protein	HQN37_002245,lipid II flippase Amj family protein
RBAM_004460,DUF3817 domain-containing protein	HQN47_002250,DUF3817 domain-containing protein	HQN37_002250,DUF3817 domain-containing protein
RBAM_004470,Lrp/AsnC family transcriptional regulator	HQN47_002255,Lrp/AsnC family transcriptional regulator	HQN37_002255,Lrp/AsnC family transcriptional regulator
RBAM_004480,DNA topoisomerase III	HQN47_002260,DNA topoisomerase III	HQN37_002260,DNA topoisomerase III
RBAM_004490,lipoprotein YdaJ	HQN47_002265,lipoprotein YdaJ	HQN37_002265,lipoprotein YdaJ
RBAM_004500,diguanylate cyclase	HQN47_002270,diguanylate cyclase	HQN37_002270,diguanylate cyclase
RBAM_004510,DUF2334 domain-containing protein	HQN47_002275,DUF2334 domain-containing protein	HQN37_002275,DUF2334 domain-containing protein
RBAM_004520,glycosyltransferase family 2 protein	HQN47_002280,glycosyltransferase	HQN37_002280,glycosyltransferase
RBAM_004530,cellulose biosynthesis cyclic di-GMP-binding regulatory protein BcsB	HQN47_002285,cellulose biosynthesis cyclic di-GMP-binding regulatory protein BcsB	HQN37_002285,cellulose biosynthesis cyclic di-GMP-binding regulatory protein BcsB
RBAM_004540,APC family permease	HQN47_002290,APC family permease	HQN37_002290,APC family permease
RBAM_004550,NUDIX hydrolase	HQN47_002295,NUDIX hydrolase	HQN37_002295,NUDIX hydrolase
RBAM_004560,pyruvate oxidase	HQN47_002300,pyruvate oxidase	HQN37_002300,pyruvate oxidase
RBAM_004580,spore germination protein	HQN47_002315,spore germination protein	HQN37_002315,spore germination protein
RBAM_38250,DUF2651 domain-containing protein	HQN47_002325,DUF2651 family protein	HQN37_002325,DUF2651 family protein
RBAM_004600,tetratricopeptide repeat protein	HQN47_002330,tetratricopeptide repeat protein	HQN37_002330,tetratricopeptide repeat protein
RBAM_004620,hypothetical protein	HQN47_002335,hypothetical protein	HQN37_002335,hypothetical protein
RBAM_004630,hypothetical protein	HQN47_002340,hypothetical protein	HQN37_002340,hypothetical protein
RBAM_38260,hypothetical protein	HQN47_002345,hypothetical protein	HQN37_002345,hypothetical protein
RBAM_004650,hypothetical protein	HQN47_002350,hypothetical protein	HQN37_002350,hypothetical protein
RBAM_004660,divalent metal cation transporter	HQN47_002355,Nramp family divalent metal transporter	HQN37_002355,Nramp family divalent metal transporter
RBAM_004680,SH3 domain-containing protein	HQN47_002360,SH3 domain-containing protein	HQN37_002360,SH3 domain-containing protein
RBAM_004700,hypothetical protein	HQN47_002370,YvaD family protein	HQN37_002370,YvaD family protein
RBAM_004710,multidrug efflux SMR transporter	HQN47_002375,multidrug efflux SMR transporter	HQN37_002375,multidrug efflux SMR transporter
RBAM_004720,EcsC family protein	HQN47_002380,EcsC family protein	HQN37_002380,EcsC family protein
RBAM_004730,glucose starvation-inducible protein B	HQN47_002385,glucose starvation-inducible protein GsiB	HQN37_002385,general stress protein
RBAM_004740,cupin domain-containing protein	HQN47_002390,cupin domain-containing protein	HQN37_002390,cupin domain-containing protein
RBAM_004750,DUF4937 domain-containing protein	HQN47_002395,YdbC family protein	HQN37_002395,YdbC family protein
RBAM_004760,manganese catalase family protein	HQN47_002400,manganese catalase family protein	HQN37_002400,manganese catalase family protein
RBAM_004770,TRAP transporter substrate-binding protein	HQN47_002405,TRAP transporter substrate-binding protein	HQN37_002405,TRAP transporter substrate-binding protein
RBAM_004780,sensor histidine kinase	HQN47_002410,sensor histidine kinase	HQN37_002410,sensor histidine kinase
RBAM_004790,response regulator	HQN47_002415,response regulator	HQN37_002415,response regulator
RBAM_004800,dicarboxylate/amino acid:cation symporter	HQN47_002420,C4-dicarboxylate transporter DctP	HQN37_002420,C4-dicarboxylate transporter DctP
RBAM_004810,AI-2E family transporter	HQN47_002425,AI-2E family transporter	HQN37_002425,AI-2E family transporter
RBAM_004820,ABC transporter ATP-binding protein	HQN47_002430,ABC transporter ATP-binding protein	HQN37_002430,ABC transporter ATP-binding protein
RBAM_004830,ABC transporter permease	HQN47_002435,ABC transporter permease	HQN37_002435,ABC transporter permease
RBAM_004840,hypothetical protein	HQN47_002440,hypothetical protein	HQN37_002440,hypothetical protein
RBAM_004850,acyl-CoA dehydrogenase	HQN47_002445,acyl-CoA/acyl-ACP dehydrogenase	HQN37_002445,acyl-CoA/acyl-ACP dehydrogenase
RBAM_004860,Fur-regulated basic protein FbpB	HQN47_002450,Fur-regulated basic protein FbpB	HQN37_002450,Fur-regulated basic protein FbpB
RBAM_38265,Fur-regulated basic protein FbpA	HQN47_002455,Fur-regulated basic protein FbpA	HQN37_002455,Fur-regulated basic protein FbpA
RBAM_004890,thioredoxin family protein	HQN47_002465,thioredoxin family protein	HQN37_002465,thioredoxin family protein
RBAM_004900,D-alanine--D-alanine ligase	HQN47_002470,D-alanine--D-alanine ligase	HQN37_002470,D-alanine--D-alanine ligase
RBAM_004910,UDP-N-acetylmuramoyl-tripeptide--D-alanyl-D- alanine ligase	HQN47_002475,UDP-N-acetylmuramoyl-tripeptide--D-alanyl-D- alanine ligase	HQN37_002475,UDP-N-acetylmuramoyl-tripeptide--D-alanyl-D- alanine ligase
RBAM_004920,ATP-dependent RNA helicase CshA	HQN47_002480,ATP-dependent RNA helicase CshA	HQN37_002480,ATP-dependent RNA helicase CshA
RBAM_004930,hypothetical protein	HQN47_002485,PH domain-containing protein	HQN37_002485,PH domain-containing protein
RBAM_004940,hypothetical protein	HQN47_002490,PH domain-containing protein	HQN37_002490,PH domain-containing protein
RBAM_004950,rhomboid family intramembrane serine protease	HQN47_002495,rhomboid family intramembrane serine protease	HQN37_002495,rhomboid family intramembrane serine protease
RBAM_004960,holo-ACP synthase	HQN47_002500,holo-ACP synthase	HQN37_002500,holo-ACP synthase
RBAM_004970,outer membrane lipoprotein carrier protein LolA	HQN47_002505,outer membrane lipoprotein carrier protein LolA	HQN37_002505,outer membrane lipoprotein carrier protein LolA
RBAM_004980,alanine racemase	HQN47_002510,alanine racemase	HQN37_002510,alanine racemase
RBAM_004990,CopG family ribbon-helix-helix protein	HQN47_002515,type II toxin-antitoxin system antitoxin EndoAI	HQN37_002515,type II toxin-antitoxin system antitoxin EndoAI
RBAM_005000,type II toxin-antitoxin system endoribonuclease NdoA	HQN47_002520,type II toxin-antitoxin system endoribonuclease NdoA	HQN37_002520,type II toxin-antitoxin system endoribonuclease NdoA
RBAM_005010,STAS domain-containing protein	HQN47_002525,STAS domain-containing protein	HQN37_002525,STAS domain-containing protein
RBAM_005020,STAS domain-containing protein	HQN47_002530,RsbT antagonist protein RsbS	HQN37_002530,RsbT antagonist protein RsbS
RBAM_005030,anti-sigma regulatory factor	HQN47_002535,anti-sigma regulatory factor	HQN37_002535,anti-sigma regulatory factor
RBAM_005040,PP2C family protein-serine/threonine phosphatase	HQN47_002540,PP2C family protein-serine/threonine phosphatase	HQN37_002540,PP2C family protein-serine/threonine phosphatase
RBAM_005050,anti-sigma factor antagonist	HQN47_002545,anti-sigma factor antagonist RsbV	HQN37_002545,anti-sigma factor antagonist RsbV
RBAM_005060,anti-sigma B factor RsbW	HQN47_002550,anti-sigma B factor RsbW	HQN37_002550,anti-sigma B factor RsbW
RBAM_005070,RNA polymerase sigma factor SigB	HQN47_002555,RNA polymerase sigma factor SigB	HQN37_002555,RNA polymerase sigma factor SigB
RBAM_005080,phosphoserine phosphatase	HQN47_002560,SpoIIE family protein phosphatase	HQN37_002560,SpoIIE family protein phosphatase
RBAM_005090,RNA-binding transcriptional accessory protein	HQN47_002565,RNA-binding transcriptional accessory protein	HQN37_002565,RNA-binding transcriptional accessory protein
RBAM_005100,cortex morphogenetic protein CmpA	HQN47_002570,cortex morphogenetic protein CmpA	HQN37_002570,cortex morphogenetic protein CmpA
RBAM_005110,SprT family protein	HQN47_002575,SprT family protein	HQN37_002575,SprT family protein
RBAM_005190,NAD(P)H-dependent oxidoreductase	HQN47_002620,NAD(P)H-dependent oxidoreductase	HQN37_002620,NAD(P)H-dependent oxidoreductase
RBAM_005200,ester cyclase	HQN47_002625,ester cyclase	HQN37_002625,ester cyclase
RBAM_005210,MBL fold metallo-hydrolase	HQN47_002630,MBL fold metallo-hydrolase	HQN37_002630,MBL fold metallo-hydrolase
RBAM_005220,Lrp/AsnC family transcriptional regulator	HQN47_002635,Lrp/AsnC family transcriptional regulator	HQN37_002635,Lrp/AsnC family transcriptional regulator
RBAM_005230,alpha/beta hydrolase	HQN47_002645,alpha/beta hydrolase	HQN37_002645,alpha/beta hydrolase
RBAM_005260,MFS transporter	HQN47_002655,MFS transporter	HQN37_002655,MFS transporter
RBAM_005280,cystatin-like fold lipoprotein	HQN47_002665,DUF4467 domain-containing protein	HQN37_002665,DUF4467 domain-containing protein
RBAM_005290,MaoC family dehydratase	HQN47_002670,MaoC family dehydratase	HQN37_002670,MaoC family dehydratase
RBAM_005300,MmcQ/YjbR family DNA-binding protein	HQN47_002675,MmcQ/YjbR family DNA-binding protein	HQN37_002675,MmcQ/YjbR family DNA-binding protein
RBAM_005310,Rrf2 family transcriptional regulator	HQN47_002685,Rrf2 family transcriptional regulator	HQN37_002685,Rrf2 family transcriptional regulator
RBAM_005320,NAD(P)-dependent oxidoreductase	HQN47_002690,NAD(P)-dependent oxidoreductase	HQN37_002690,NAD(P)-dependent oxidoreductase
RBAM_005330,TetR/AcrR family transcriptional regulator	HQN47_002695,TetR/AcrR family transcriptional regulator	HQN37_002695,TetR/AcrR family transcriptional regulator
RBAM_005340,SDR family NAD(P)-dependent oxidoreductase	HQN47_002700,SDR family NAD(P)-dependent oxidoreductase	HQN37_002700,SDR family NAD(P)-dependent oxidoreductase
RBAM_005350,NADP-dependent oxidoreductase	HQN47_002705,NADP-dependent oxidoreductase	HQN37_002705,NADP-dependent oxidoreductase
RBAM_005360,NAD(P)-dependent alcohol dehydrogenase	HQN47_002710,NAD(P)-dependent alcohol dehydrogenase	HQN37_002710,NAD(P)-dependent alcohol dehydrogenase
RBAM_005370,helix-turn-helix transcriptional regulator	HQN47_002715,helix-turn-helix transcriptional regulator	HQN37_002715,helix-turn-helix transcriptional regulator
RBAM_005380,fatty acid desaturase	HQN47_002720,fatty acid desaturase	HQN37_002720,fatty acid desaturase
RBAM_38285,hypothetical protein	HQN47_002725,molecular chaperone TorD family protein	HQN37_002725,molecular chaperone TorD family protein
RBAM_005400,cold shock protein CspC	HQN47_002730,cold shock protein CspC	HQN37_002730,cold shock protein CspC
RBAM_005410,CarD family transcriptional regulator	HQN47_002735,CarD family transcriptional regulator	HQN37_002735,CarD family transcriptional regulator
RBAM_005420,metal-sensitive transcriptional regulator	HQN47_002740,metal-sensitive transcriptional regulator	HQN37_002740,metal-sensitive transcriptional regulator
RBAM_005430,hypothetical protein	HQN47_002745,DsrE/DsrF/DrsH-like family protein	HQN37_002745,DsrE/DsrF/DrsH-like family protein
RBAM_005440,rhodanese-like domain-containing protein	HQN47_002750,rhodanese-like domain-containing protein	HQN37_002750,rhodanese-like domain-containing protein
RBAM_005450,hypothetical protein	HQN47_002755,sulfurtransferase TusA family protein	HQN37_002755,sulfurtransferase TusA family protein
RBAM_005470,hypothetical protein	HQN47_002765,sulfurtransferase TusA family protein	HQN37_002765,sulfurtransferase TusA family protein
RBAM_005480,sulfite exporter TauE/SafE family protein	HQN47_002770,sulfite exporter TauE/SafE family protein	HQN37_002770,sulfite exporter TauE/SafE family protein
RBAM_005490,amino acid racemase	HQN47_002775,amino acid racemase	HQN37_002775,amino acid racemase
RBAM_005500,DUF2812 domain-containing protein	HQN47_002780,DUF2812 domain-containing protein	HQN37_002780,DUF2812 domain-containing protein
RBAM_005510,PadR family transcriptional regulator	HQN47_002785,helix-turn-helix transcriptional regulator	HQN37_002785,helix-turn-helix transcriptional regulator
RBAM_005520,MarR family transcriptional regulator	HQN47_002790,helix-turn-helix domain-containing GNAT family N-acetyltransferase	HQN37_002790,helix-turn-helix domain-containing GNAT family N-acetyltransferase
RBAM_005530,MFS transporter	HQN47_002795,MFS transporter	HQN37_002795,MFS transporter
RBAM_005540,protein teg	HQN47_002800,patatin-like phospholipase family protein	HQN37_002800,patatin-like phospholipase family protein
RBAM_005550,DinB family protein	HQN47_002805,DinB family protein	HQN37_002805,DinB family protein
RBAM_005560,cupin domain-containing protein	HQN47_002810,cupin domain-containing protein	HQN37_002810,cupin domain-containing protein
RBAM_38290,hypothetical protein	HQN47_002815,hypothetical protein	HQN37_002815,hypothetical protein
RBAM_005570,hypothetical protein	HQN47_002820,hypothetical protein	HQN37_002820,hypothetical protein
RBAM_005580,FAD-binding oxidoreductase	HQN47_002825,FAD-binding oxidoreductase	HQN37_002825,FAD-binding oxidoreductase
RBAM_005590,VOC family protein	HQN47_002830,VOC family protein	HQN37_002830,VOC family protein
RBAM_005600,cation transporter	HQN47_002835,cation diffusion facilitator family transporter	HQN37_002835,cation diffusion facilitator family transporter
RBAM_005610,NAD(P)/FAD-dependent oxidoreductase	HQN47_002840,NAD(P)/FAD-dependent oxidoreductase	HQN37_002840,NAD(P)/FAD-dependent oxidoreductase
RBAM_38295,hypothetical protein	HQN47_002845,hypothetical protein	HQN37_002845,hypothetical protein
RBAM_005620,cupin domain-containing protein	HQN47_002850,cupin domain-containing protein	HQN37_002850,cupin domain-containing protein
RBAM_005630,DinB family protein	HQN47_002860,DinB family protein	HQN37_002860,DinB family protein
RBAM_005640,dihydrodipicolinate synthase family protein	HQN47_002865,dihydrodipicolinate synthase family protein	HQN37_002865,dihydrodipicolinate synthase family protein
RBAM_38300,hypothetical protein	HQN47_002870,hypothetical protein	HQN37_002870,hypothetical protein
RBAM_005660,23S rRNA (adenine(2503)-C(8))-methyltransferase ClbA	HQN47_002875,23S rRNA (adenine(2503)-C(8))-methyltransferase ClbA	HQN37_002875,23S rRNA (adenine(2503)-C(8))-methyltransferase ClbA
RBAM_005670,hypothetical protein	HQN47_002880,hypothetical protein	HQN37_002880,hypothetical protein
RBAM_005680,nucleoside 2-deoxyribosyltransferase	HQN47_002885,nucleoside 2-deoxyribosyltransferase domain-containing protein	HQN37_002885,nucleoside 2-deoxyribosyltransferase domain-containing protein
RBAM_005690,thymidylate synthase	HQN47_002890,thymidylate synthase	HQN37_002890,thymidylate synthase
RBAM_005700,class I SAM-dependent methyltransferase	HQN47_002895,methyltransferase domain-containing protein	HQN37_002895,methyltransferase domain-containing protein
RBAM_005710,bifunctional hydroxymethylpyrimidine kinase/phosphomethylpyrimidine kinase	HQN47_002900,bifunctional hydroxymethylpyrimidine kinase/phosphomethylpyrimidine kinase	HQN37_002900,bifunctional hydroxymethylpyrimidine kinase/phosphomethylpyrimidine kinase
RBAM_005720,HAD-IIA family hydrolase	HQN47_002905,HAD-IIA family hydrolase	HQN37_002905,HAD-IIA family hydrolase
RBAM_005730,arsenic resistance protein	HQN47_002910,arsenic resistance protein	HQN37_002910,arsenic resistance protein
RBAM_005740,NAD(P)-dependent alcohol dehydrogenase	HQN47_002915,NAD(P)-dependent alcohol dehydrogenase	HQN37_002915,NAD(P)-dependent alcohol dehydrogenase
RBAM_005750,MerR family transcriptional regulator	HQN47_002920,MerR family transcriptional regulator	HQN37_002920,MerR family transcriptional regulator
RBAM_005760,Na+/H+ antiporter NhaC family protein	HQN47_002925,Na+/H+ antiporter NhaC family protein	HQN37_002925,Na+/H+ antiporter NhaC family protein
RBAM_005770,PLP-dependent aminotransferase family protein	HQN47_002930,PLP-dependent aminotransferase family protein	HQN37_002930,PLP-dependent aminotransferase family protein
RBAM_005780,FMN-binding negative transcriptional regulator	HQN47_002935,FMN-binding negative transcriptional regulator	HQN37_002935,FMN-binding negative transcriptional regulator
RBAM_005790,methyltransferase	HQN47_002940,methyltransferase	HQN37_002940,methyltransferase
RBAM_005800,response regulator transcription factor	HQN47_002945,response regulator transcription factor	HQN37_002945,response regulator transcription factor
RBAM_005810,HAMP domain-containing histidine kinase	HQN47_002950,HAMP domain-containing histidine kinase	HQN37_002950,HAMP domain-containing histidine kinase
RBAM_005820,TVP38/TMEM64 family protein	HQN47_002955,VTT domain-containing protein	HQN37_002955,VTT domain-containing protein
RBAM_005830,MFS transporter	HQN47_002960,MFS transporter	HQN37_002960,MFS transporter
RBAM_005840,TetR/AcrR family transcriptional regulator	HQN47_002965,TetR/AcrR family transcriptional regulator	HQN37_002965,TetR/AcrR family transcriptional regulator
RBAM_005850,DMT family transporter	HQN47_002970,DMT family transporter	HQN37_002970,DMT family transporter
RBAM_005860,PLP-dependent aminotransferase family protein	HQN47_002975,PLP-dependent aminotransferase family protein	HQN37_002975,PLP-dependent aminotransferase family protein
RBAM_005870,spore coat protein	HQN47_002980,spore coat protein	HQN37_002980,spore coat protein
RBAM_005880,hypothetical protein	HQN47_002985,hypothetical protein	HQN37_002985,hypothetical protein
RBAM_005890,glutathione-dependent formaldehyde dehydrogenase	HQN47_002990,glutathione-dependent formaldehyde dehydrogenase	HQN37_002990,glutathione-dependent formaldehyde dehydrogenase
RBAM_005900,spore coat protein	HQN47_002995,spore coat protein	HQN37_002995,spore coat protein
RBAM_005910,spore gernimation protein GerQ	HQN47_003000,spore gernimation protein GerQ	HQN37_003000,spore gernimation protein GerQ
RBAM_005920,sensor histidine kinase	HQN47_003005,sensor histidine kinase	HQN37_003005,sensor histidine kinase
RBAM_005930,response regulator transcription factor	HQN47_003010,response regulator transcription factor	HQN37_003010,response regulator transcription factor
RBAM_005940,MMPL family transporter	HQN47_003015,MMPL family transporter	HQN37_003015,MMPL family transporter
RBAM_005950,gamma-glutamyl-gamma-aminobutyrate hydrolase family protein	HQN47_003020,gamma-glutamyl-gamma-aminobutyrate hydrolase family protein	HQN37_003020,gamma-glutamyl-gamma-aminobutyrate hydrolase family protein
RBAM_005960,ABC-F type ribosomal protection protein	HQN47_003025,ABC-F type ribosomal protection protein	HQN37_003025,ABC-F type ribosomal protection protein
RBAM_005970,GNAT family N-acetyltransferase	HQN47_003030,GNAT family N-acetyltransferase	HQN37_003030,GNAT family N-acetyltransferase
RBAM_005980,YitT family protein	HQN47_003035,YitT family protein	HQN37_003035,YitT family protein
RBAM_005990,glycerol dehydrogenase	HQN47_003040,glycerol dehydrogenase	HQN37_003040,glycerol dehydrogenase
RBAM_006000,Bcr/CflA family efflux MFS transporter	HQN47_003045,Bcr/CflA family efflux MFS transporter	HQN37_003045,Bcr/CflA family efflux MFS transporter
RBAM_006010,beta-ketoacyl-ACP synthase II	HQN47_003050,beta-ketoacyl-ACP synthase II	HQN37_003050,beta-ketoacyl-ACP synthase II
RBAM_006020,helix-turn-helix domain-containing protein	HQN47_003055,helix-turn-helix transcriptional regulator	HQN37_003055,helix-turn-helix transcriptional regulator
RBAM_006030,sulfite exporter TauE/SafE family protein	HQN47_003060,sulfite exporter TauE/SafE family protein	HQN37_003060,sulfite exporter TauE/SafE family protein
RBAM_006040,GNAT family N-acetyltransferase	HQN47_003065,GNAT family N-acetyltransferase	HQN37_003065,GNAT family N-acetyltransferase
RBAM_006050,MerR family transcriptional regulator	HQN47_003070,MerR family transcriptional regulator	HQN37_003070,MerR family transcriptional regulator
RBAM_006060,DMT family transporter	HQN47_003075,DMT family transporter	HQN37_003075,DMT family transporter
RBAM_006070,NUDIX hydrolase	HQN47_003080,NUDIX hydrolase	HQN37_003080,NUDIX hydrolase
RBAM_006080,class I SAM-dependent methyltransferase	HQN47_003085,class I SAM-dependent methyltransferase	HQN37_003085,class I SAM-dependent methyltransferase
RBAM_006100,GntR family transcriptional regulator	HQN47_003095,GntR family transcriptional regulator	HQN37_003095,GntR family transcriptional regulator
RBAM_006110,UDP-glucosyltransferase	HQN47_003100,UDP-glucosyltransferase	HQN37_003100,UDP-glucosyltransferase
RBAM_006120,hypothetical protein	HQN47_003105,hypothetical protein	HQN37_003105,hypothetical protein
RBAM_006130,hypothetical protein	HQN47_003110,hypothetical protein	HQN37_003110,hypothetical protein
RBAM_006140,beta-lactamase family protein	HQN47_003115,beta-lactamase family protein	HQN37_003115,beta-lactamase family protein
RBAM_006150,DUF1541 domain-containing protein	HQN47_003125,YdhK family protein	HQN37_003125,YdhK family protein
RBAM_006160,MFS transporter	HQN47_003130,MFS transporter	HQN37_003130,MFS transporter
RBAM_006170,GntR family transcriptional regulator	HQN47_003135,GntR family transcriptional regulator	HQN37_003135,GntR family transcriptional regulator
RBAM_006180,FadR family transcriptional regulator	HQN47_003140,FadR family transcriptional regulator	HQN37_003140,FadR family transcriptional regulator
RBAM_006190,MFS transporter	HQN47_003145,MFS transporter	HQN37_003145,MFS transporter
RBAM_006200,multidrug efflux SMR transporter	HQN47_003150,multidrug efflux SMR transporter	HQN37_003150,multidrug efflux SMR transporter
RBAM_006210,multidrug efflux SMR transporter	HQN47_003155,multidrug efflux SMR transporter	HQN37_003155,multidrug efflux SMR transporter
RBAM_006220,TetR/AcrR family transcriptional regulator	HQN47_003160,TetR family transcriptional regulator	HQN37_003160,TetR family transcriptional regulator
RBAM_006230,APC family permease	HQN47_003165,APC family permease	HQN37_003165,APC family permease
RBAM_006240,manganese catalase family protein	HQN47_003170,manganese catalase family protein	HQN37_003170,manganese catalase family protein
RBAM_006250,SRPBCC domain-containing protein	HQN47_003175,SRPBCC domain-containing protein	HQN37_003175,SRPBCC domain-containing protein
RBAM_006260,acryloyl-CoA reductase	HQN47_003180,acryloyl-CoA reductase	HQN37_003180,acryloyl-CoA reductase
RBAM_006270,sugar porter family MFS transporter	HQN47_003185,sugar porter family MFS transporter	HQN37_003185,sugar porter family MFS transporter
RBAM_006350,thiamine-phosphate kinase	HQN47_003225,thiamine-phosphate kinase	HQN37_003225,thiamine-phosphate kinase
RBAM_006360,tRNA (adenosine(37)-N6)-threonylcarbamoyltransferase complex ATPase subunit type 1 TsaE	HQN47_003230,tRNA (adenosine(37)-N6)-threonylcarbamoyltransferase complex ATPase subunit type 1 TsaE	HQN37_003230,tRNA (adenosine(37)-N6)-threonylcarbamoyltransferase complex ATPase subunit type 1 TsaE
RBAM_006370,tRNA (adenosine(37)-N6)-threonylcarbamoyltransferase complex dimerization subunit type 1 TsaB	HQN47_003235,tRNA (adenosine(37)-N6)-threonylcarbamoyltransferase complex dimerization subunit type 1 TsaB	HQN37_003235,tRNA (adenosine(37)-N6)-threonylcarbamoyltransferase complex dimerization subunit type 1 TsaB
RBAM_006380,ribosomal-protein-alanine N-acetyltransferase	HQN47_003240,ribosomal protein S18-alanine N-acetyltransferase	HQN37_003240,ribosomal protein S18-alanine N-acetyltransferase
RBAM_006390,tRNA (adenosine(37)-N6)-threonylcarbamoyltransferase complex transferase subunit TsaD	HQN47_003245,tRNA (adenosine(37)-N6)-threonylcarbamoyltransferase complex transferase subunit TsaD	HQN37_003245,tRNA (adenosine(37)-N6)-threonylcarbamoyltransferase complex transferase subunit TsaD
RBAM_006400,ABC-F family ATP-binding cassette domain-containing protein	HQN47_003250,ABC-F family ATP-binding cassette domain-containing protein	HQN37_003250,ABC-F family ATP-binding cassette domain-containing protein
RBAM_006410,cyclic pyranopterin monophosphate synthase MoaC	HQN47_003255,cyclic pyranopterin monophosphate synthase MoaC	HQN37_003255,cyclic pyranopterin monophosphate synthase MoaC
RBAM_006420,redox-sensing transcriptional repressor Rex	HQN47_003260,redox-sensing transcriptional repressor Rex	HQN37_003260,redox-sensing transcriptional repressor Rex
RBAM_006430,twin-arginine translocase TatA/TatE family subunit	HQN47_003265,twin-arginine translocase TatA/TatE family subunit	HQN37_003265,twin-arginine translocase TatA/TatE family subunit
RBAM_006440,twin-arginine translocase subunit TatC	HQN47_003270,twin-arginine translocase subunit TatC	HQN37_003270,twin-arginine translocase subunit TatC
RBAM_006450,DUF4305 domain-containing protein	HQN47_003275,YdiK family protein	HQN37_003275,YdiK family protein
RBAM_006460,CPBP family intramembrane metalloprotease	HQN47_003280,CPBP family intramembrane metalloprotease	HQN37_003280,CPBP family intramembrane metalloprotease
RBAM_006470,co-chaperone GroES	HQN47_003285,co-chaperone GroES	HQN37_003285,co-chaperone GroES
RBAM_006480,chaperonin GroEL	HQN47_003290,chaperonin GroEL	HQN37_003290,chaperonin GroEL
RBAM_006490,DUF1906 domain-containing protein	HQN47_003295,DUF1906 domain-containing protein	HQN37_003295,DUF1906 domain-containing protein
RBAM_006500,hypothetical protein	HQN47_003300,hypothetical protein	HQN37_003300,hypothetical protein
RBAM_006520,hypothetical protein	HQN47_003310,hypothetical protein	HQN37_003305,hypothetical protein
RBAM_006530,NACHT domain-containing protein	HQN47_003315,NACHT domain-containing protein	HQN37_003310,NACHT domain-containing protein
RBAM_006540,NAD(P)-dependent alcohol dehydrogenase	HQN47_003320,sorbitol dehydrogenase	HQN37_003315,sorbitol dehydrogenase
RBAM_006550,MFS transporter	HQN47_003325,MFS transporter	HQN37_003320,MFS transporter
RBAM_006560,carbohydrate kinase	HQN47_003330,carbohydrate kinase	HQN37_003325,carbohydrate kinase
RBAM_006570,DUF4306 domain-containing protein	HQN47_003335,YjdJ family protein	HQN37_003330,YjdJ family protein
RBAM_006580,PspA/IM30 family protein	HQN47_003340,PspA/IM30 family protein	HQN37_003335,PspA/IM30 family protein
RBAM_006590,TFIIB-type zinc ribbon-containing protein	HQN47_003345,TFIIB-type zinc ribbon-containing protein	HQN37_003340,TFIIB-type zinc ribbon-containing protein
RBAM_006600,hypothetical protein	HQN47_003350,TPM domain-containing protein	HQN37_003345,TPM domain-containing protein
RBAM_006610,hypothetical protein	HQN47_003355,SPFH domain-containing protein	HQN37_003350,SPFH domain-containing protein
RBAM_006620,acetyltransferase	HQN47_003360,acyltransferase family protein	HQN37_003355,acyltransferase family protein
RBAM_006630,anti-sigma-V factor rsiV	HQN47_003365,anti-sigma-V factor RsiV	HQN37_003360,anti-sigma-V factor RsiV
RBAM_006640,sigma-70 family RNA polymerase sigma factor	HQN47_003370,RNA polymerase sigma factor	HQN37_003365,RNA polymerase sigma factor
RBAM_006650,2,3-butanediol dehydrogenase	HQN47_003375,2,3-butanediol dehydrogenase	HQN37_003370,2,3-butanediol dehydrogenase
RBAM_006660,hypothetical protein	HQN47_003380,RlpA-like double-psi beta-barrel domain-containing protein	HQN37_003375,RlpA-like double-psi beta-barrel domain-containing protein
RBAM_006670,hypothetical protein	HQN47_003385,PD40 domain-containing protein	HQN37_003380,PD40 domain-containing protein
RBAM_006690,hypothetical protein	HQN47_003395,cold-shock protein	HQN37_003390,cold-shock protein
RBAM_006700,multicopper oxidase family protein	HQN47_003400,multicopper oxidase family protein	HQN37_003395,multicopper oxidase family protein
RBAM_006710,GABA permease	HQN47_003405,GABA permease	HQN37_003400,GABA permease
RBAM_006720,cation transporter	HQN47_003410,cation diffusion facilitator family transporter	HQN37_003405,cation diffusion facilitator family transporter
RBAM_006730,MoxR family ATPase	HQN47_003415,MoxR family ATPase	HQN37_003410,MoxR family ATPase
RBAM_006740,DUF58 domain-containing protein	HQN47_003420,DUF58 domain-containing protein	HQN37_003415,DUF58 domain-containing protein
RBAM_006750,transglutaminase domain-containing protein	HQN47_003425,transglutaminase domain-containing protein	HQN37_003420,transglutaminase domain-containing protein
RBAM_006760,glutamine-hydrolyzing GMP synthase	HQN47_003430,glutamine-hydrolyzing GMP synthase	HQN37_003425,glutamine-hydrolyzing GMP synthase
RBAM_006770,sigma-70 family RNA polymerase sigma factor	HQN47_003435,sigma-70 family RNA polymerase sigma factor	HQN37_003430,sigma-70 family RNA polymerase sigma factor
RBAM_006780,DUF4179 domain-containing protein	HQN47_003440,DUF4179 domain-containing protein	HQN37_003435,DUF4179 domain-containing protein
RBAM_006790,NCS2 family permease	HQN47_003445,NCS2 family permease	HQN37_003440,NCS2 family permease
RBAM_006800,hypothetical protein	HQN47_003450,hypothetical protein	HQN37_003445,hypothetical protein
RBAM_006810,Fur-regulated basic protein FbpA	HQN47_003455,Fur-regulated basic protein FbpA	HQN37_003450,Fur-regulated basic protein FbpA
RBAM_006820,DUF2179 domain-containing protein	HQN47_003460,DUF5698 domain-containing protein	HQN37_003455,DUF5698 domain-containing protein
RBAM_006830,NETI motif-containing protein	HQN47_003465,NETI motif-containing protein	HQN37_003460,NETI motif-containing protein
RBAM_006840,5-(carboxyamino)imidazole ribonucleotide mutase	HQN47_003470,5-(carboxyamino)imidazole ribonucleotide mutase	HQN37_003465,5-(carboxyamino)imidazole ribonucleotide mutase
RBAM_006850,5-(carboxyamino)imidazole ribonucleotide synthase	HQN47_003475,5-(carboxyamino)imidazole ribonucleotide synthase	HQN37_003470,5-(carboxyamino)imidazole ribonucleotide synthase
RBAM_006860,adenylosuccinate lyase	HQN47_003480,adenylosuccinate lyase	HQN37_003475,adenylosuccinate lyase
RBAM_006870,phosphoribosylaminoimidazolesuccinocarboxamide synthase	HQN47_003485,phosphoribosylaminoimidazolesuccinocarboxamide synthase	HQN37_003480,phosphoribosylaminoimidazolesuccinocarboxamide synthase
RBAM_006880,phosphoribosylformylglycinamidine synthase subunit PurS	HQN47_003490,phosphoribosylformylglycinamidine synthase subunit PurS	HQN37_003485,phosphoribosylformylglycinamidine synthase subunit PurS
RBAM_006890,phosphoribosylformylglycinamidine synthase subunit PurQ	HQN47_003495,phosphoribosylformylglycinamidine synthase subunit PurQ	HQN37_003490,phosphoribosylformylglycinamidine synthase subunit PurQ
RBAM_006900,phosphoribosylformylglycinamidine synthase subunit PurL	HQN47_003500,phosphoribosylformylglycinamidine synthase subunit PurL	HQN37_003495,phosphoribosylformylglycinamidine synthase subunit PurL
RBAM_006910,amidophosphoribosyltransferase	HQN47_003505,amidophosphoribosyltransferase	HQN37_003500,amidophosphoribosyltransferase
RBAM_006920,phosphoribosylformylglycinamidine cyclo-ligase	HQN47_003510,phosphoribosylformylglycinamidine cyclo-ligase	HQN37_003505,phosphoribosylformylglycinamidine cyclo-ligase
RBAM_006930,phosphoribosylglycinamide formyltransferase	HQN47_003515,phosphoribosylglycinamide formyltransferase	HQN37_003510,phosphoribosylglycinamide formyltransferase
RBAM_006940,bifunctional phosphoribosylaminoimidazolecarboxamide formyltransferase/IMP cyclohydrolase	HQN47_003520,bifunctional phosphoribosylaminoimidazolecarboxamide formyltransferase/IMP cyclohydrolase	HQN37_003515,bifunctional phosphoribosylaminoimidazolecarboxamide formyltransferase/IMP cyclohydrolase
RBAM_006950,phosphoribosylamine--glycine ligase	HQN47_003525,phosphoribosylamine--glycine ligase	HQN37_003520,phosphoribosylamine--glycine ligase
RBAM_38315,DUF2892 domain-containing protein	HQN47_003535,DUF2892 domain-containing protein	HQN37_003530,DUF2892 domain-containing protein
RBAM_006960,adenine deaminase	HQN47_003540,adenine deaminase	HQN37_003535,adenine deaminase
RBAM_006970,DUF3048 domain-containing protein	HQN47_003545,DUF3048 domain-containing protein	HQN37_003540,DUF3048 domain-containing protein
RBAM_006980,hypothetical protein	HQN47_003550,YerC/YecD family TrpR-related protein	HQN37_003545,YerC/YecD family TrpR-related protein
RBAM_006990,FMN-binding glutamate synthase family protein	HQN47_003555,FMN-binding glutamate synthase family protein	HQN37_003550,FMN-binding glutamate synthase family protein
RBAM_007000,heptaprenylglyceryl phosphate synthase	HQN47_003560,heptaprenylglyceryl phosphate synthase	HQN37_003555,heptaprenylglyceryl phosphate synthase
RBAM_007010,DNA helicase PcrA	HQN47_003565,DNA helicase PcrA	HQN37_003560,DNA helicase PcrA
RBAM_007020,NAD-dependent DNA ligase LigA	HQN47_003570,NAD-dependent DNA ligase LigA	HQN37_003565,NAD-dependent DNA ligase LigA
RBAM_007030,CamS family sex pheromone protein	HQN47_003575,CamS family sex pheromone protein	HQN37_003570,CamS family sex pheromone protein
RBAM_007040,phosphotransferase enzyme family protein	HQN47_003580,phosphotransferase enzyme family protein	HQN37_003575,phosphotransferase enzyme family protein
RBAM_007050,MgtC/SapB family protein	HQN47_003585,MgtC/SapB family protein	HQN37_003580,MgtC/SapB family protein
RBAM_007060,sodium/proline symporter PutP	HQN47_003590,sodium/proline symporter PutP	HQN37_003585,sodium/proline symporter PutP
RBAM_007070,Asp-tRNA(Asn)/Glu-tRNA(Gln) amidotransferase subunit GatC	HQN47_003595,Asp-tRNA(Asn)/Glu-tRNA(Gln) amidotransferase subunit GatC	HQN37_003590,Asp-tRNA(Asn)/Glu-tRNA(Gln) amidotransferase subunit GatC
RBAM_007080,Asp-tRNA(Asn)/Glu-tRNA(Gln) amidotransferase subunit GatA	HQN47_003600,Asp-tRNA(Asn)/Glu-tRNA(Gln) amidotransferase subunit GatA	HQN37_003595,Asp-tRNA(Asn)/Glu-tRNA(Gln) amidotransferase subunit GatA
RBAM_007090,Asp-tRNA(Asn)/Glu-tRNA(Gln) amidotransferase subunit GatB	HQN47_003605,Asp-tRNA(Asn)/Glu-tRNA(Gln) amidotransferase subunit GatB	HQN37_003600,Asp-tRNA(Asn)/Glu-tRNA(Gln) amidotransferase subunit GatB
RBAM_007100,TetR/AcrR family transcriptional regulator	HQN47_003610,TetR/AcrR family transcriptional regulator	HQN37_003605,TetR/AcrR family transcriptional regulator
RBAM_007110,efflux RND transporter permease subunit	HQN47_003615,efflux RND transporter permease subunit	HQN37_003610,efflux RND transporter permease subunit
RBAM_007120,diacylglycerol kinase	HQN47_003620,diacylglycerol kinase	HQN37_003615,diacylglycerol kinase
RBAM_007130,23S rRNA (uracil(1939)-C(5))-methyltransferase RlmD	HQN47_003625,23S rRNA (uracil(1939)-C(5))-methyltransferase RlmD	HQN37_003620,23S rRNA (uracil(1939)-C(5))-methyltransferase RlmD
RBAM_007140,DNA methyltransferase	HQN47_003630,type I restriction-modification system subunit M	HQN37_003625,type I restriction-modification system subunit M
RBAM_007150,restriction endonuclease subunit S	HQN47_003635,restriction endonuclease subunit S	HQN37_003630,restriction endonuclease subunit S
RBAM_007160,type I restriction endonuclease subunit R	HQN47_003640,type I restriction endonuclease subunit R	HQN37_003635,type I restriction endonuclease subunit R
RBAM_007170,hypothetical protein	HQN47_003645,hypothetical protein	HQN37_003640,hypothetical protein
RBAM_007180,DUF3578 domain-containing protein	HQN47_003650,DUF3578 domain-containing protein	HQN37_003645,DUF3578 domain-containing protein
RBAM_007190,TIGR01741 family protein	HQN47_003655,antitoxin YezG family protein	HQN37_003650,antitoxin YezG family protein
RBAM_007200,TIGR01741 family protein	HQN47_003660,TIGR01741 family protein	HQN37_003655,TIGR01741 family protein
RBAM_007210,TIGR01741 family protein	HQN47_003665,antitoxin YezG family protein	HQN37_003660,antitoxin YezG family protein
RBAM_007220,TIGR01741 family protein	HQN47_003670,DNA/RNA non-specific endonuclease	HQN37_003665,DNA/RNA non-specific endonuclease
RBAM_007230,YebC/PmpR family DNA-binding transcriptional regulator	HQN47_003675,YebC/PmpR family DNA-binding transcriptional regulator	HQN37_003670,YebC/PmpR family DNA-binding transcriptional regulator
RBAM_007240,spore coat associated protein CotJA	HQN47_003690,spore coat associated protein CotJA	HQN37_003685,spore coat associated protein CotJA
RBAM_007250,spore coat protein CotJB	HQN47_003695,spore coat protein CotJB	HQN37_003690,spore coat protein CotJB
RBAM_007260,spore coat protein CotJC	HQN47_003700,spore coat protein CotJC	HQN37_003695,spore coat protein CotJC
RBAM_007270,GNAT family N-acetyltransferase	HQN47_003705,GNAT family N-acetyltransferase	HQN37_003700,GNAT family N-acetyltransferase
RBAM_007280,hypothetical protein	HQN47_003710,YesK-like family protein	HQN37_003705,YesK-like family protein
RBAM_007290,DUF421 domain-containing protein	HQN47_003715,DUF421 domain-containing protein	HQN37_003710,DUF421 domain-containing protein
RBAM_007300,antibiotic biosynthesis monooxygenase	HQN47_003720,heme-degrading oxygenase HmoA	HQN37_003715,heme-degrading oxygenase HmoA
RBAM_007310,VOC family protein	HQN47_003725,VOC family protein	HQN37_003720,VOC family protein
RBAM_007320,STAS domain-containing protein	HQN47_003730,STAS domain-containing protein	HQN37_003725,STAS domain-containing protein
RBAM_007330,DUF2292 domain-containing protein	HQN47_003735,YezD family protein	HQN37_003730,YezD family protein
RBAM_007340,hypothetical protein	HQN47_003740,hypothetical protein	HQN37_003735,hypothetical protein
RBAM_007350,Bax inhibitor-1/YccA family protein	HQN47_003745,Bax inhibitor-1/YccA family protein	HQN37_003740,Bax inhibitor-1/YccA family protein
RBAM_007360,MarR family transcriptional regulator	HQN47_003750,MarR family transcriptional regulator	HQN37_003745,MarR family transcriptional regulator
RBAM_007370,oxidoreductase	HQN47_003755,FAD-dependent oxidoreductase	HQN37_003750,FAD-dependent oxidoreductase
RBAM_007380,DUF3900 domain-containing protein	HQN47_003760,DUF3900 domain-containing protein	HQN37_003755,DUF3900 domain-containing protein
RBAM_007390,cytochrome P450	HQN47_003765,bifunctional cytochrome P450/NADPH--P450 reductase	HQN37_003760,bifunctional cytochrome P450/NADPH--P450 reductase
RBAM_007400,hypothetical protein	HQN47_003770,hypothetical protein	HQN37_003765,hypothetical protein
RBAM_007410,transcriptional regulator	HQN47_003775,transcriptional regulator	HQN37_003770,transcriptional regulator
RBAM_007420,ABC transporter ATP-binding protein	HQN47_003780,ABC transporter ATP-binding protein	HQN37_003775,ABC transporter ATP-binding protein
RBAM_007430,ABC transporter permease	HQN47_003785,ABC transporter permease	HQN37_003780,ABC transporter permease
RBAM_007440,pentapeptide repeat-containing protein	HQN47_003790,pentapeptide repeat-containing protein	HQN37_003785,pentapeptide repeat-containing protein
RBAM_38330,plantazolicin family RiPP	HQN47_003795,TOMM peptide plantazolicin	HQN37_003790,TOMM peptide plantazolicin
RBAM_007450,hypothetical protein	HQN47_003800,hypothetical protein	HQN37_003795,hypothetical protein
RBAM_007460,TOMM precursor leader peptide-binding protein	HQN47_003805,TOMM precursor leader peptide-binding protein	HQN37_003800,TOMM precursor leader peptide-binding protein
RBAM_007470,plantazolicin synthase D	HQN47_003810,YcaO-like family protein	HQN37_003805,YcaO-like family protein
RBAM_007480,SagB/ThcOx family dehydrogenase	HQN47_003815,SagB/ThcOx family dehydrogenase	HQN37_003810,SagB/ThcOx family dehydrogenase
RBAM_007490,CPBP family intramembrane metalloprotease	HQN47_003820,CPBP family intramembrane metalloprotease	HQN37_003815,CPBP family intramembrane metalloprotease
RBAM_007500,class I SAM-dependent methyltransferase	HQN47_003825,class I SAM-dependent methyltransferase	HQN37_003820,class I SAM-dependent methyltransferase
RBAM_007510,LTA synthase family protein	HQN47_003830,LTA synthase family protein	HQN37_003825,LTA synthase family protein
RBAM_007520,glucose-1-phosphate cytidylyltransferase	HQN47_003835,glucose-1-phosphate cytidylyltransferase	HQN37_003830,glucose-1-phosphate cytidylyltransferase
RBAM_007530,NAD-dependent epimerase/dehydratase family protein	HQN47_003840,GDP-mannose 4,6-dehydratase	HQN37_003835,GDP-mannose 4,6-dehydratase
RBAM_007540,hypothetical protein	HQN47_003845,hypothetical protein	HQN37_003840,hypothetical protein
RBAM_007550,glycosyltransferase	HQN47_003850,glycosyltransferase	HQN37_003845,glycosyltransferase
RBAM_007560,hypothetical protein	HQN47_003855,hypothetical protein	HQN37_003850,hypothetical protein
RBAM_007570,MFS transporter	HQN47_003860,MFS transporter	HQN37_003855,MFS transporter
RBAM_007580,amino acid permease	HQN47_003865,amino acid permease	HQN37_003860,amino acid permease
RBAM_007590,aldehyde dehydrogenase family protein	HQN47_003870,aldehyde dehydrogenase family protein	HQN37_003865,aldehyde dehydrogenase family protein
RBAM_007600,chemotaxis protein	HQN47_003875,methyl-accepting chemotaxis protein	HQN37_003870,methyl-accepting chemotaxis protein
RBAM_007610,SDR family oxidoreductase	HQN47_003880,SDR family oxidoreductase	HQN37_003875,SDR family oxidoreductase
RBAM_007620,glycosyltransferase family 2 protein	HQN47_003885,glycosyltransferase family 2 protein	HQN37_003880,glycosyltransferase family 2 protein
RBAM_007630,ABC-F family ATP-binding cassette domain-containing protein	HQN47_003890,ABC-F family ATP-binding cassette domain-containing protein	HQN37_003885,ABC-F family ATP-binding cassette domain-containing protein
RBAM_007640,MerR family transcriptional regulator	HQN47_003895,MerR family transcriptional regulator	HQN37_003890,MerR family transcriptional regulator
RBAM_007650,MFS transporter	HQN47_003900,MFS transporter	HQN37_003895,MFS transporter
RBAM_007660,ABC-F family ATP-binding cassette domain-containing protein	HQN47_003905,ATP-binding cassette domain-containing protein	HQN37_003900,ATP-binding cassette domain-containing protein
RBAM_007670,DEAD/DEAH box helicase	HQN47_003910,DEAD/DEAH box helicase	HQN37_003905,DEAD/DEAH box helicase
RBAM_007690,NADP-dependent oxidoreductase	HQN47_003920,NADP-dependent oxidoreductase	HQN37_003915,NADP-dependent oxidoreductase
RBAM_007700,DUF3212 domain-containing protein	HQN47_003925,DUF3212 family protein	HQN37_003920,DUF3212 family protein
RBAM_007710,general stress protein	HQN47_003930,general stress protein	HQN37_003925,general stress protein
RBAM_007720,pectate lyase	HQN47_003935,pectate lyase	HQN37_003930,pectate lyase
RBAM_007730,anion permease	HQN47_003940,anion permease	HQN37_003935,anion permease
RBAM_38335,hypothetical protein	HQN47_003945,hypothetical protein	HQN37_003940,hypothetical protein
RBAM_007750,collagen-like protein	HQN47_003950,NTTRR-F1 domain	HQN37_003945,NTTRR-F1 domain
RBAM_007770,spore surface glycoprotein BclB	HQN47_003965,spore surface glycoprotein BclB	HQN37_003960,spore surface glycoprotein BclB
RBAM_007780,sensor histidine kinase	HQN47_003970,sensor histidine kinase	HQN37_003965,sensor histidine kinase
RBAM_007790,response regulator	HQN47_003975,response regulator	HQN37_003970,response regulator
RBAM_007800,tripartite tricarboxylate transporter substrate binding protein	HQN47_003980,tripartite tricarboxylate transporter substrate binding protein	HQN37_003975,tripartite tricarboxylate transporter substrate binding protein
RBAM_007810,citrate transporter	HQN47_003985,citrate:proton symporter	HQN37_003980,citrate:proton symporter
RBAM_007820,MBL fold metallo-hydrolase	HQN47_003990,MBL fold metallo-hydrolase	HQN37_003985,MBL fold metallo-hydrolase
RBAM_007830,nitric oxide synthase	HQN47_003995,nitric oxide synthase	HQN37_003990,nitric oxide synthase
RBAM_007840,acylphosphatase	HQN47_004000,acylphosphatase	HQN37_003995,acylphosphatase
RBAM_007850,MOSC domain-containing protein	HQN47_004005,MOSC domain-containing protein	HQN37_004000,MOSC domain-containing protein
RBAM_007860,DUF2639 domain-containing protein	HQN47_004010,YflJ family protein	HQN37_004005,YflJ family protein
RBAM_007870,hypothetical protein	HQN47_004015,hypothetical protein	HQN37_004010,hypothetical protein
RBAM_007880,DUF3243 domain-containing protein	HQN47_004020,DUF3243 domain-containing protein	HQN37_004015,DUF3243 domain-containing protein
RBAM_007890,type I methionyl aminopeptidase	HQN47_004025,type I methionyl aminopeptidase	HQN37_004020,type I methionyl aminopeptidase
RBAM_007900,PTS sugar transporter	HQN47_004030,N-acetylglucosamine-specific PTS transporter subunit IIBC	HQN37_004025,N-acetylglucosamine-specific PTS transporter subunit IIBC
RBAM_007910,hypothetical protein	HQN47_004035,YfmQ family protein	HQN37_004030,YfmQ family protein
RBAM_007920,LTA synthase family protein	HQN47_004040,LTA synthase family protein	HQN37_004035,LTA synthase family protein
RBAM_007930,DUF1992 domain-containing protein	HQN47_004045,DUF1992 domain-containing protein	HQN37_004040,DUF1992 domain-containing protein
RBAM_007940,Hsp20/alpha crystallin family protein	HQN47_004050,Hsp20/alpha crystallin family protein	HQN37_004045,Hsp20/alpha crystallin family protein
RBAM_007950,spore germination protein	HQN47_004055,spore germination protein	HQN37_004050,spore germination protein
RBAM_007960,spore germination protein	HQN47_004060,spore germination protein	HQN37_004055,spore germination protein
RBAM_007970,PTS trehalose transporter subunit IIBC	HQN47_004065,PTS system trehalose-specific EIIBC component	HQN37_004060,PTS system trehalose-specific EIIBC component
RBAM_007980,alpha,alpha-phosphotrehalase	HQN47_004070,alpha,alpha-phosphotrehalase	HQN37_004065,alpha,alpha-phosphotrehalase
RBAM_007990,trehalose operon repressor	HQN47_004075,trehalose operon repressor	HQN37_004070,trehalose operon repressor
RBAM_008000,NAD(P)H-dependent oxidoreductase	HQN47_004080,NAD(P)H-dependent oxidoreductase	HQN37_004075,NAD(P)H-dependent oxidoreductase
RBAM_008010,YibE/F family protein	HQN47_004085,YibE/F family protein	HQN37_004080,YibE/F family protein
RBAM_008020,YibE/F family protein	HQN47_004090,YibE/F family protein	HQN37_004085,YibE/F family protein
RBAM_008030,multifunctional 2,3-cyclic-nucleotide 2-phosphodiesterase/3-nucleotidase/5-nucleotidase	HQN47_004095,multifunctional 2,3-cyclic-nucleotide 2-phosphodiesterase/3-nucleotidase/5-nucleotidase	HQN37_004090,multifunctional 2,3-cyclic-nucleotide 2-phosphodiesterase/3-nucleotidase/5-nucleotidase
RBAM_008040,type 1 glutamine amidotransferase	HQN47_004100,type 1 glutamine amidotransferase	HQN37_004095,type 1 glutamine amidotransferase
RBAM_008050,substrate-binding domain-containing protein	HQN47_004105,LacI family DNA-binding transcriptional regulator	HQN37_004100,LacI family DNA-binding transcriptional regulator
RBAM_008070,shikimate dehydrogenase	HQN47_004110,shikimate dehydrogenase	HQN37_004105,shikimate dehydrogenase
RBAM_008080,type I 3-dehydroquinate dehydratase	HQN47_004115,type I 3-dehydroquinate dehydratase	HQN37_004110,type I 3-dehydroquinate dehydratase
RBAM_008090,MFS transporter	HQN47_004120,MFS transporter	HQN37_004115,MFS transporter
RBAM_008100,DUF1128 domain-containing protein	HQN47_004125,DUF1128 domain-containing protein	HQN37_004120,DUF1128 domain-containing protein
RBAM_008110,low molecular weight phosphotyrosine protein phosphatase	HQN47_004130,low molecular weight phosphotyrosine protein phosphatase	HQN37_004125,low molecular weight phosphotyrosine protein phosphatase
RBAM_008120,hypothetical protein	HQN47_004135,hypothetical protein	HQN37_004130,hypothetical protein
RBAM_008130,YihY family inner membrane protein	HQN47_004140,YihY family inner membrane protein	HQN37_004135,YihY family inner membrane protein
RBAM_008140,MFS transporter	HQN47_004145,MFS transporter	HQN37_004140,MFS transporter
RBAM_008150,calcium/proton exchanger	HQN47_004150,calcium/proton exchanger	HQN37_004145,calcium/proton exchanger
RBAM_008160,hypothetical protein	HQN47_004155,YfkD family protein	HQN37_004150,YfkD family protein
[truncated: 3,018 more rows]

## Sheet: Suppl. Table S5
Suppl. Table S5: Genes associated with plant growth promotion in FZB42, BP1.2A, and BT2.4
Bacillus_velezensis_strain FZB42_
[truncated: 50 more rows]

## Sheet: Suppl Table S6
Suppl. Table S6: DNA islands in B. velezensis BP1.2A
[truncated: 108 more rows]

[truncated: 20 more sheets: Suppl. Table S7, Suppl. Table S8, Suppl. Table S9, Suppl. Table S10, Suppl. Table S11, Suppl. Table S12, Suppl. Table S13, Suppl. Table S14, Suppl. Table S15, Suppl. Table S16, Suppl. Table S17, Suppl. Table S18 , Suppl. Table S19, Suppl. Table S20, Suppl. Table S21, Suppl. Table S22, Suppl. Table S23, Suppl. Table S24, Suppl. Table S25, Suppl. Table S26]
